# Supplementary material for: Energy landscape analysis of neuroimaging data
Source: Philos Trans A Math Phys Eng Sci. 2017 May 15;375(2096):20160287. doi: 10.1098/rsta.2016.0287 (PMC5434078; doi:10.1098/rsta.2016.0287)
Supplement: Matlab code of the maximum likelihood estimation and the pseudo-likelihood estimation [file rsta20160287supp1.zip]

Archive with 10 entries (10 files):
- testdata.dat
- main.m
- mfunc_Likelihood.m
- mfunc_ModelMeanCorrelation.m
- mfunc_StateProb.m
- mfunc_VectorList.m
- pfunc_01_Binarizer.m
- pfunc_02_Inferrer_ML.m
- pfunc_02_Inferrer_PL.m
- pfunc_03_Accuracy.m
