# Supplementary material for: Energy landscape analysis of neuroimaging data
Source: Philos Trans A Math Phys Eng Sci. 2017 May 15;375(2096):20160287. doi: 10.1098/rsta.2016.0287 (PMC5434078; doi:10.1098/rsta.2016.0287)
Supplement: Matlab code of the maximum likelihood estimation and the pseudo-likelihood estimation [file rsta20160287supp1.zip › testdata.dat]

-0.247656636	-0.250010031	-0.218237236	-0.289805554	-0.259375669	-0.251326931	-0.14720571	-0.070721044	0.05198753	0.216520987	0.377342914	0.608871727	0.714969359	0.880347202	0.864050545	0.804630496	0.6183448	0.42836729	0.071103157	-0.275548596	-0.540826	-0.803824071	-0.97824168	-0.933811582	-0.838830183	-0.524220156	-0.11936428	0.357255935	0.912477067	1.317291443	1.742884137	1.90462031	1.971121939	1.82418422	1.522108194	1.13297626	0.600978354	0.054157647	-0.369955713	-0.787558952	-0.944031882	-1.003122183	-0.811129923	-0.59937377	-0.254409888	0.128740833	0.467456194	0.733855068	0.808686624	0.777954147	0.629738788	0.404325479	0.02591416	-0.274887921	-0.558761489	-0.822231371	-0.936704999	-0.929886176	-0.805241379	-0.516197235	-0.28128257	0.044562887	0.281747777	0.491175052	0.553230715	0.546002438	0.391040246	0.206693079	-0.079663345	-0.437808295	-0.73817144	-1.018800235	-1.261720703	-1.409507464	-1.437951013	-1.377025346	-1.317536018	-1.203734086	-1.045972932	-0.788271519	-0.620676015	-0.315614399	-0.109599033	0.1275263	0.324758592	0.474204394	0.675870693	0.784759356	0.787465962	0.774804436	0.65935175	0.480633388	0.281200809	0.112052748	-0.054700816	-0.07745049	-0.103057493	0.001418784	0.185099322	0.590017248	0.985046466	1.409364208	1.830845172	2.17120585	2.482809084	2.628718467	2.521651351	2.393693515	2.090413473	1.661963185	1.127142669	0.689337562	0.303176709	-0.047072116	-0.300649568	-0.331986199	-0.293142013	-0.271867209	-0.126523151	0.039007285	0.223488445	0.265342957	0.247176981	0.144913586	-0.064933912	-0.324601263	-0.55407779	-0.810539012	-1.043515859	-1.224892998	-1.30480443	-1.309592171	-1.267537903	-1.165676334	-1.009498505	-0.950775847	-0.783591157	-0.778774669	-0.767452232	-0.764739139	-0.781942814	-0.87496722	-0.999418518	-1.059483999	-1.24736292	-1.296936599	-1.287322708	-1.337221211	-1.35224305	-1.332160776	-1.181675821	-1.103753429	-0.968396878	-0.773840192	-0.633380525	-0.334254105	-0.132197867	0.219951389	0.527387791	0.818327798	1.085221188	1.426821457	1.644796381	1.894463416	2.032350542	2.173193265	2.134905901	2.12073352	2.044984543	1.843461355	1.605223641	1.305496932	1.083538101	0.779347289	0.505149444	0.155539695	0.011739362	-0.133915581	-0.311170502	-0.348086928	-0.306120116	-0.341268601	-0.281431831	-0.136647968	-0.086304969	-0.040479492	-0.093825783	-0.145229608	-0.140968744	-0.226810243	-0.34443702	-0.395220491	-0.435827282	-0.514648455	-0.404759836	-0.290231282	-0.157264893	0.080542696	0.298993203	0.48354173	0.677469907	0.798559677	0.799084076	0.826073745	0.695424331	0.43240874	0.214838641	-0.050737577	-0.290315618	-0.440282067	-0.633007829	-0.694205956	-0.714936631	-0.701364436	-0.710018517	-0.654407558	-0.575656247	-0.5069185	-0.511048047	-0.467196751	-0.441810055	-0.424163554	-0.372041237	-0.325165222	-0.205027681	-0.046632779	0.118785543	0.368433007	0.514699121	0.663770663	0.760196753	0.855251811	0.823765237	0.793817637	0.673284364	0.563530439	0.446755763	0.435737967	0.341750739	0.407621754	0.498758844	0.522820817	0.675727869	0.720713612	0.771322062	0.718321608	0.655017664	0.551271289	0.350176532	0.075901294	-0.096993598	-0.270024597	-0.281136042	-0.258217634	-0.154928235	0.12062727	0.307257263	0.667357475	0.920277227	1.081745222	1.284857749	1.287191262	1.160854819	0.922380064	0.648305036	0.296192335	-0.045322058	-0.452447656	-0.691400814	-1.030647442	-1.169999579	-1.354166941	-1.442762966	-1.546681008	-1.607279232	-1.66722202	-1.764673501	-1.821177219	-1.85915577	-1.853455626	-1.821438616	-1.722597759	-1.583607326	-1.372776477	-1.074480636	-0.745473601	-0.4193063	-0.102243065	0.199745056	0.369840462	0.406612692	0.350294395	0.293239674	0.108733764	-0.117591489	-0.37283695	-0.573448528	-0.678345056	-0.747470065	-0.768551363	-0.73248922	-0.591089366	-0.314458818	-0.119150125	0.211345198	0.528054717	0.764954241	1.051400223	1.285184769	1.549432554	1.776508686	1.949458916	2.127292837	2.248974417	2.226981858	2.224530952	2.056506434	1.904582893	1.632743107	1.367036185	1.037575726	0.681470536	0.348647169	0.159029698	0.012714333	-0.07718788	-0.123377353	-0.038487908	0.105402665	0.225547205	0.447006162	0.516905572	0.64483679	0.567204094	0.60669925	0.488027824	0.39315242	0.271180774	0.071351476	-0.03217787	-0.082499259	-0.090361353	-0.100762598	-0.062043699	-0.029914939	-0.026616569	-0.128302873	-0.165223689	-0.173568001	-0.269320216	-0.447562709	-0.465800641	-0.572972678	-0.513361616	-0.443927468	-0.323900457	-0.235162347	-0.075726927	0.119705684	0.224046978	0.267221977	0.314486156	0.257354986	0.095421071	0.015480894	-0.18005985	-0.346248164	-0.460215053	-0.548858511	-0.596622495	-0.567260794	-0.494792133	-0.364612362	-0.234787083	-0.115675497	-0.084944347	0.0569716	0.066529112	0.010208536	-0.004023318	-0.059936866	-0.219503785	-0.305407649	-0.421931447	-0.431341218	-0.481022144	-0.460441114	-0.524169219	-0.409579897	-0.437628354	-0.300484002	-0.290840481	-0.182405828	-0.158184018	-0.037267828	0.029286551	0.10867103	0.064882226	0.105012914	0.050469215	-0.025353836	-0.142807988	-0.350847497	-0.488455315	-0.715763605	-0.886395488	-1.040155066	-1.157037585	-1.15031521	-1.141553578	-0.938898978	-0.726160932	-0.413036309	-0.101170372	0.190477797	0.49557043	0.673313539	0.732774784	0.801656517	0.705462925	0.537981568	0.312068969	0.101617038	-0.015614319	-0.174141963	-0.192604739	-0.178894562	-0.158045158	-0.000844974	0.08416016	0.225005276	0.320147634	0.366702793	0.376942463	0.353872941	0.286859815	0.23442986	0.169760721	0.207812504	0.298675997	0.433486517	0.742525061	1.088569938	1.382159729	1.689345688	1.993485923	2.138640659	2.167466655	2.117893605	1.926826294	1.672782089	1.392579051	1.028026796	0.745983286	0.431111906	0.301247568	0.151468962	0.248137733	0.366618003	0.576437075	0.750285709	1.027359978	1.160162685	1.265368752	1.320558039	1.191163543	1.044230638	0.855691693	0.67937815	0.377495699	0.086184028	-0.077335705	-0.323176558	-0.477213543	-0.625929259	-0.712393555	-0.772166274	-0.839109201	-0.906786507	-1.01230748	-1.022033116	-1.101393594	-1.257625133	-1.306322807	-1.409793795	-1.464103739	-1.392348388	-1.395455894	-1.351921432	-1.173508298	-1.042775251	-0.915452866	-0.768081382	-0.575433044	-0.386530298	-0.249185381	-0.145999107	-0.169003537	-0.162848003	-0.201322131	-0.364117149	-0.524419715	-0.80818606	-1.113055787	-1.319436894	-1.568145147	-1.698320771	-1.721841599	-1.73136744	-1.530321725	-1.391349815	-1.081980507	-0.732041658	-0.267529867	0.064301002	0.327482495	0.558049479	0.692537404	0.691180324	0.500540291	0.387012145	0.042992093	-0.270262931	-0.520225267	-0.829013388	-1.024781339	-1.072671905	-1.12055175	-1.039131435	-0.965160656	-0.713727939	-0.391283596	-0.04274582	0.352798109	0.787038473	1.151833654	1.562744068	1.954132997	2.303893141	2.635975597	2.868951238	2.994556327	3.027676346	3.093321988	2.88442227	2.682282112	2.411366592	1.995389753	1.657788238	1.383454161	1.068015883	0.874556029	0.777795182	0.689623736	0.791004861	0.883123805	0.972104796	1.153423244	1.166306539	1.168362518	1.062422074	0.804805019	0.44887795	0.099363499	-0.174347595	-0.589700345	-0.841745249	-0.927384887	-0.987841254	-1.000179003	-0.907175081	-0.707477976	-0.533596179	-0.454999193	-0.352696731	-0.360854796	-0.531045612	-0.688548022	-0.947724723	-1.190943209	-1.354059431	-1.493947289	-1.579853557	-1.49720866	-1.337497034	-1.078225683	-0.762717886	-0.477736402	-0.173480292	-0.030767601	0.078499604	0.130687733	0.012533365	-0.135944308	-0.227298491	-0.452198992	-0.537198823	-0.621435198	-0.631187988	-0.616358318	-0.531222894	-0.447208411	-0.369680408	-0.329854915	-0.248839395	-0.303309796	-0.311887528	-0.366412527	-0.414964893	-0.348396241	-0.228150399	0.013560144	0.255379629	0.618463694	0.932195004	1.136727176	1.362570225	1.469136258	1.30667026	1.097444402	0.74876587	0.313565836	-0.135695138	-0.631005371	-0.977456276	-1.245798579	-1.345163999	-1.262222904	-0.996298288	-0.664549261	-0.365255837	0.014433096	0.404899661	0.696111499	0.814709555	0.820723722	0.833978438	0.710323401	0.542687992	0.461504141	0.474541958	0.523423	0.617418201	0.804850539	0.947589278	1.11796453	1.311716844	1.291510322	1.118393188	0.908849608	0.552152644	0.153987212	-0.391899095	-0.881393968	-1.282436657	-1.6236855	-1.773824586	-1.942226008	-1.818965545	-1.709871086	-1.568355622	-1.306324023	-1.081980629	-0.908797812	-0.779647002	-0.573330468	-0.420995653	-0.315442645	-0.073881705	0.100269094	0.475102966	0.761810843	1.18278144	1.66017705	2.004023694	2.290515107	2.399934925	2.455516771	2.35952349	2.109980013	1.810768523	1.387161682	1.03848036	0.599201303	0.276720821	0.057357722	-0.114405709	-0.181595826	-0.208851186	-0.171008161	-0.085614721	-0.075713338	-0.108196881	-0.244716509	-0.330831591	-0.518232285	-0.675566575	-0.746548409	-0.790318567	-0.79883729	-0.63784585	-0.404907905	-0.053804501	0.265441095	0.656497047	0.946063613	1.270506538	1.465370704	1.517576562	1.455396681	1.341267078	1.086283266	0.752398805	0.410165345	0.010321229	-0.329709118	-0.744697024	-1.012109319	-1.176440138	-1.37599884	-1.459684199	-1.501452182	-1.443442334	-1.414969767	-1.268069199	-1.076215301	-0.927718593	-0.743402024	-0.456625319	-0.343559384	-0.110870742	0.010059585	0.022250472	0.112966718	0.077235082	0.007365394	-0.139422821	-0.241091861	-0.343538306	-0.409329399	-0.502447103	-0.465591788	-0.479258068	-0.352038418	-0.219281246	-0.190183164	-0.03575583	0.083372145	0.168691622	0.20019996	0.279083361	0.265619116	0.251611148	0.276546775	0.182152958	0.213999178	0.122404223	0.052953016	0.061293526	-0.017293739	-0.06849848	-0.207448364	-0.221861363	-0.385480443	-0.438063178	-0.473635174	-0.498087488	-0.454495923	-0.321513287	-0.102186774	0.168706537	0.4215642	0.681100066	0.911254513	1.032959133	1.21854731	1.181910936	1.132760074	1.088502808	0.896521741	0.670289796	0.459859805	0.238854508	0.120579618	0.112262854	0.153326096	0.222336089	0.456137453	0.673045397	0.798445455	1.055329111	1.116458093	1.205735234	1.118689536	1.015604621	0.887701069	0.677482821	0.395827299	0.17831745	-0.114133437	-0.304033807	-0.414079114	-0.561358996	-0.528729591	-0.505916092	-0.564913148	-0.485502324	-0.383754584	-0.306881023	-0.164233876	-0.151358427	-0.05309246	0.058721323	0.121885437	0.120309744	0.06678065	0.100291073	0.020364546	-0.02759285	-0.047919333	-0.18524204	-0.226604531	-0.243580387	-0.332458879	-0.233453053	-0.243788302	-0.195812611	-0.099799603	0.025852598	0.17708935	0.242360937	0.218766435	0.266515343	0.222250935	0.032075459	-0.068165526	-0.25862472	-0.471375111	-0.666679776	-0.857790164	-0.936513636	-0.938966209	-0.975861427	-0.89969677	-0.819924719	-0.723688823	-0.648567015	-0.543919998	-0.482619248	-0.406250905	-0.367168672	-0.360967951	-0.252099648	-0.170546023	0.058777242	0.238915481	0.567450058	0.883861907	1.169459552	1.370775325	1.527919591	1.581828528	1.506535542	1.339546554	0.96413	0.637662525	0.239701546	-0.181861992	-0.577678876	-0.812011755	-0.894579813	-0.917035659	-0.760364044	-0.560248319	-0.256275207	0.064933371	0.33370811	0.541441242	0.635129344	0.638591279	0.468362468	0.315053887	0.031095931	-0.242217783	-0.459396775	-0.697719027	-0.80064468	-0.823328383	-0.670513129	-0.565239222	-0.280310394	-0.078989331	0.097361783	0.278921908	0.333316805	0.30096964	0.201453071	0.085365447	-0.065049533	-0.231976641	-0.307079122	-0.329588753	-0.263097549	-0.174719942	0.014947992	0.204662911	0.529820607	0.834350406	1.122669804	1.314141647	1.58725861	1.686327145	1.832759647	1.778336071	1.817579027	1.733986302	1.637052298	1.454647832	1.271833078	1.128387158	0.894558243	0.580765817	0.255697867	-0.070896688	-0.326404346	-0.601240632	-0.81804383	-1.064912819	-1.172265641	-1.18349247	-1.145915408	-1.068843637	-0.966419534	-0.8038174	-0.665799761	-0.569103676	-0.569921779	-0.505008891	-0.661107932	-0.715375304	-0.924485326	-1.045661109	-1.17105392	-1.341417701	-1.408344435	-1.328511287	-1.273944115	-1.091746898	-0.836536727	-0.641243833	-0.346940806	-0.081913966	0.28364765	0.537056965	0.688660885	0.905319462	1.056939534	1.115161304	1.113981934	1.129051697	1.045964	0.934589459	0.771147236	0.463430285	0.205314467	-0.025256772	-0.388537433	-0.61555467	-0.812678968	-0.966969371	-1.029993352	-0.95125859	-0.886471421	-0.63789569	-0.40004083	-0.056872636	0.216968776	0.479884572	0.658034843	0.775212845	0.865184009	0.845583158	0.749143712	0.652394001	0.607450768	0.471161362	0.440845784	0.539761202	0.560380834	0.650005031	0.834957511	0.969570301	1.027983218	1.057169223	1.013097399	0.946794701	0.77603301	0.574220298	0.323157758	0.098770337	-0.131484243	-0.231852703	-0.308528288	-0.40405218	-0.403632725	-0.303731473	-0.316491402	-0.268317144	-0.255863467	-0.277006204	-0.408072377	-0.440975452	-0.47744567	-0.546352635	-0.498224691	-0.376601285	-0.227987419	-0.016532738	0.260978067	0.532312739	0.798359662	1.031541798	1.19756126	1.266192172	1.225528365	1.037495494	0.837723415	0.503344129	0.222096927	-0.168538377	-0.393766562	-0.564798127	-0.747283011	-0.745479879	-0.701932413	-0.624332128	-0.556632408	-0.473292523	-0.496588459	-0.425532513	-0.38965971	-0.43892585	-0.488087458	-0.44455769	-0.402051094	-0.346239384	-0.282004607	-0.190132111	-0.046973789	0.033191505	0.105040345	0.092336973	0.019410584	-0.100707587	-0.300292094	-0.491458648	-0.699248775	-0.879792603	-1.06546813	-1.115144093	-1.124815598	-1.100624619	-0.894970627	-0.640703388	-0.459931124	-0.12080193	0.095056986	0.194132544	0.341566113	0.321041689	0.302320254	0.184711427	0.101196757	0.084276846	0.002135054	-0.03091075	0.068671468	0.188172041	0.408526286	0.590042487	0.83101775	1.030394011	1.133089065	1.299189888	1.321434236	1.283220313	1.317167161	1.228898801	1.230841072	1.187670151	1.170509928	1.218354732	1.229431283	1.260786228	1.300841675	1.279354447	1.253220221	1.041723435	0.806990176	0.54215191	0.259375929	-0.162788952	-0.467351706	-0.822669242	-1.054118025	-1.281106658	-1.389127505	-1.358298466	-1.234958127	-1.068116337	-0.92068159	-0.721939044	-0.537365932	-0.371543599	-0.300375458	-0.202622407	-0.156906856	-0.10376165	-0.105490816	-0.058424634	-0.053457102	0.010285622	0.018634671	0.172167273	0.230712545	0.338275267	0.425251938	0.42400006	0.480387021	0.384969931	0.383502114	0.353293825	0.220728466	0.21095948	0.131044865	0.110160271	0.150079791	0.216790891	0.192655605	0.244362646	0.177509781	0.114887074	0.00161915	-0.162125421	-0.397661347	-0.604271836	-0.847464668	-1.121279048	-1.223051802	-1.27080625	-1.289584324	-1.130356636	-0.880058862	-0.523027175	-0.210911567	0.103171875	0.456412044	0.68079443	0.729784085	0.683076429	0.497766768	0.339087051	-0.046472941	-0.30365258	-0.60687567	-0.766037591	-0.879809949	-0.729736719	-0.573686163	-0.224684919	0.19175639	0.686003548	1.186647945	1.51763478	1.75241411	1.855132582	1.820277712	1.645778394	1.355566475	0.934189438	0.405169855	-0.008757413	-0.453844252	-0.779688991	-0.997400925	-1.095728688	-1.009984165	-0.908297718	-0.700536633	-0.511488188	-0.289862054	-0.123787031	0.079848057	0.152560273	0.162214954	-0.066209042	-0.057132233	-0.089873857	-0.080090223	-0.101846843	-0.072412505	0.019625073	0.044488206	0.197631071	0.331635377	0.439621177	0.605551475	0.634932935	0.733288387	0.723845531	0.562660598	0.438460172	0.241257802	-0.06857806	-0.231219196	-0.462010997	-0.516912399	-0.57665982	-0.436934402	-0.304816863	-0.114671585	0.225310345	0.390665604	0.649426389	0.776556745	0.889759264	0.842778535	0.685913865	0.466346654	0.368017336	0.11668199	0.02022094	-0.037748083	-0.006435845	0.079292357	0.257523116	0.378649183	0.628438071	0.647011096	0.71968501	0.561822851	0.34417416	0.001333779	-0.361003368	-0.816214487	-1.271426495	-1.59345879	-1.876009092	-2.108673768	-2.107102752	-2.007241677	-1.886792864	-1.647954056	-1.429393938	-1.154459403	-0.958767055	-0.900106445	-0.757490407	-0.741130346	-0.651930422	-0.645131667	-0.493624383	-0.39704297	-0.226018418	0.092519294	0.398670461	0.732211561	1.086621147	1.386015943	1.651540127	1.792679515	1.869099264	1.763118953	1.672153739	1.469812985	1.131280484	0.913038105	0.573227418	0.383979095	0.172651564	0.076145817	0.060121994	0.060893321	0.17842194	0.179882442	0.32796662	0.412649357	0.509814745	0.492674655	0.545389115	0.422096094	0.3803377	0.315158819	0.314443851	0.282964431	0.219205989	0.332416479	0.362437456	0.516351254	0.665125299	0.71263474	0.891355869	0.956373658	1.003447966	1.027295235	0.846485062	0.702736736	0.312543997	0.036737239	-0.38346588	-0.794787787	-1.090092322	-1.418520879	-1.573168049	-1.566560259	-1.470913395	-1.210860642	-0.828252457	-0.401409235	0.0223781	0.419734832	0.69356588	0.920789564	0.973506436	0.923412433	0.786826561	0.513564781	0.101291835	-0.218273398	-0.546075376	-0.720735701	-0.805918217	-0.806449161	-0.755234959	-0.517456165	-0.305145477	-0.036443183	0.225290441	0.345839883	0.516004593	0.536683153	0.497309238	0.393381128	0.252168937	0.143697872	0.107850429	0.044057779	0.058021695	0.114284878	0.157402253	0.276726392	0.414172626	0.551399299	0.521778316	0.552925671	0.451276886	0.282438106	0.0467864	-0.095448785	-0.384422824	-0.588980341	-0.769829319	-0.928241926	-0.968804198	-1.010038527	-1.019479317	-1.071106348	-1.059134506	-1.067629192	-1.063781521	-1.09024458	-1.192309034	-1.252142052	-1.3269694	-1.34214431	-1.413599521	-1.411310078	-1.370529827	-1.264745103	-1.086341893	-0.81343767	-0.551651303	-0.202931911	0.184266245	0.557175054	0.889753878	1.189404817	1.470666604	1.593217042	1.656986063	1.671918308	1.642063225	1.418525096	1.238113408	1.029088749	0.834221421	0.636270506	0.518391056	0.454466661	0.503976708	0.585904749	0.800252075	0.949858093	1.233023673	1.418898278	1.562494614	1.627915497	1.577890998	1.596257066	1.421009907	1.272882793	1.054855961	0.851484454	0.714995711	0.560715368	0.512370036	0.548816671	0.661393261	0.706341844	0.686254756	0.647003406	0.600834021	0.498153089	0.259518916	0.044305245	-0.32417729	-0.605758455	-0.81078984	-1.004752463	-1.173099344	-1.293636329	-1.304154876	-1.342982847	-1.269710064	-1.293935913	-1.306689471	-1.359443714	-1.40646538	-1.461941216	-1.485826226	-1.417905835	-1.369000157	-1.221346347	-0.870105191	-0.51341992	-0.125218232	0.43799796	0.915086215	1.23492036	1.583040568	1.674694391	1.734729707	1.483804818	1.254532288	0.830396022	0.436192404	0.056652892	-0.311747803	-0.587915731	-0.663689334	-0.640701911	-0.467242505	-0.268564213	-0.098448575	0.143823418	0.350153621	0.407363549	0.28148059	0.179036478	-0.05485393	-0.391286725	-0.75862499	-1.044825551	-1.253288113	-1.393793266	-1.448895082	-1.424190326	-1.331608113	-1.199694744	-0.974851096	-0.677357816	-0.578294246	-0.364257064	-0.314722309	-0.307283302	-0.272907175	-0.259909742	-0.375331323	-0.369864623	-0.442605752	-0.456191584	-0.412512895	-0.426494203	-0.365122442	-0.264322112	-0.184086711	-0.001250683	0.068202178	0.192258339	0.431101165	0.525298897	0.772170466	0.987685225	1.216080222	1.45855732	1.675732141	1.806255963	2.054826902	2.133189109	2.221692837	2.276583126	2.234971636	2.156922865	2.047546877	1.952780383	1.814268239	1.622081696	1.503036453	1.340009678	1.159822401	1.101690622	1.013992901	0.910603739	0.793591465	0.602452771	0.476836545	0.29919364	0.053855899	-0.123091393	-0.358185381	-0.669068172	-0.797149852	-0.97447168	-1.131147919	-1.254697403	-1.296610419	-1.257555687	-1.221596645	-1.176397166	-1.043150167	-0.945743733	-0.909137393	-0.902671209	-0.950720689	-0.961470047	-1.043480255	-1.103900896	-1.142509065	-1.127441096	-1.057723296	-1.036307876	-0.858863927	-0.673843726	-0.404353043	-0.169756522	-0.082382182	0.07846577	0.066136383	0.079908243	-0.163554365	-0.304455364	-0.616860275	-0.845111609	-1.077751359	-1.209138267	-1.244411527	-1.091626832	-0.822812624	-0.484887007	-0.037184522	0.399871083	0.780062568	1.179065895	1.310354252	1.408713551	1.419682689	1.184261414	0.963207305	0.727188311	0.410728744	0.228603768	0.07837017	0.12555379	0.2861095	0.49005405	0.742450294	1.074758605	1.22710424	1.354076141	1.371913848	1.264282846	1.119991221	0.745566784	0.335696114	-0.026378157	-0.417488901	-0.649672325	-0.930729822	-1.00431682	-1.000156822	-0.911207686	-0.84618245	-0.752527115	-0.56907506	-0.495714739	-0.385345082	-0.356258255	-0.320958039	-0.218577737	-0.049939937	0.187853957	0.405413253	0.628919235	0.982665295	1.225399597	1.413335723	1.578494406	1.687922521	1.574898939	1.357164614	1.1418123	0.786734264	0.351956329	-0.001631767	-0.341533825	-0.525097452	-0.695741463	-0.813781268	-0.820886748	-0.82633675	-0.806197431	-0.721172587	-0.749152998	-0.722711893	-0.753229359	-0.703210404	-0.732018021	-0.656369785	-0.441527865	-0.301009604	0.033439535	0.322918236	0.669888642	0.980186269	1.145564498	1.305230625	1.431819337	1.341526426	1.160984919	0.935371591	0.772887877	0.443775749	0.238538966	-0.016881275	-0.122138076	-0.158987948	-0.212882081	-0.245469475	-0.206182022	-0.313011515	-0.402405208	-0.601717063	-0.88169974	-1.157841835	-1.428525642	-1.66871939	-1.80187996	-1.861352622	-1.777517071	-1.662763013	-1.491894708	-1.146886146	-0.876530723	-0.576203309	-0.295701654	-0.14453553	0.038079669	0.159815691	0.325353222	0.407336168	0.555361204	0.782176501	1.08084379	1.350470912	1.657139817	2.031425817	2.220675465	2.365072456	2.357789032	2.227148405	2.033274585	1.560571663	1.191911787	0.615073506	0.176373158	-0.181296475	-0.476664566	-0.672078039	-0.708412447	-0.603593127	-0.436900419	-0.240722225	-0.127222881	0.056532321	0.09756509	0.034038932	0.040443735	-0.154895395	-0.279911892	-0.463282547	-0.493965904	-0.573828896	-0.630934381	-0.574460867	-0.540738542	-0.513846624	-0.456244408	-0.448524709	-0.40225655	-0.472505114	-0.459527854	-0.511809011	-0.575334097	-0.520832829	-0.470477859	-0.335909753	-0.274737887	-0.135084235	0.03595879	0.159377922	0.225875602	0.194664681	0.175690227	0.005134726	-0.021286989	-0.166866413	-0.288670007	-0.29643077	-0.21567139	-0.046515646	0.185418112	0.443157293	0.699398595	0.958508367	1.170799799	1.20507714	1.173446412	1.035373881	0.766945172	0.475483848	0.050951827	-0.160918481	-0.40156435	-0.565154005	-0.626138987	-0.585510679	-0.461653048	-0.264566847	-0.04905514	0.117860812	0.372113039	0.475308587	0.609611492	0.65888315	0.621852699	0.729001751	0.809070888	0.875177754	0.990070397	1.16276094	1.289617428	1.381159545	1.399242873	1.357690374	1.146344539	0.887217854	0.492602855	-0.040565257	-0.603083194	-1.130955265	-1.573012345	-1.947631309	-2.211658859	-2.192727944	-2.189812626	-1.977312411	-1.632198173	-1.278271311	-0.893198902	-0.57803507	-0.257334582	-0.015808785	0.060156232	0.181508948	0.135216344	0.134590712	0.185018921	0.229352098	0.225097532	0.240649737	0.341272981	0.44241764	0.618280357	0.623373825	0.718460867	0.656136926	0.591846051	0.550696427	0.457670025	0.284129174	0.184798951	0.022829944	-0.055236427	-0.101410993	-0.136792259	-0.215861816	-0.252579463	-0.208411879	-0.219121075	-0.260025409	-0.249590596	-0.28761197	-0.276951637	-0.237395964	-0.066567976	0.10726784	0.298055763	0.523191845	0.753311484	1.050705232	1.248944302	1.4251056	1.526248042	1.588648307	1.466779214	1.236111794	0.864106885	0.570917016	0.119831976	-0.272022018	-0.648908782	-0.982366348	-1.252965076	-1.426259888	-1.355261115	-1.325347926	-1.113137249	-0.816392963	-0.489294625	-0.181898361	0.156181565	0.407488393	0.6130734	0.793300111	0.79374045	0.81803817	0.712368139	0.609857544	0.439261621	0.291444863	0.075396816	-0.051924806	-0.034681534	-0.087052425	0.000245832	0.063273368	0.078215341	0.230429893	0.319316055	0.434482601	0.416032071	0.447191977	0.463890138	0.351234537	0.299189371	0.229033228	0.144855507	0.094858088	-0.062370261	-0.145267622	-0.260214549	-0.475589309	-0.731128447	-0.93992634	-1.169214837	-1.515012748	-1.714861834	-1.962306229	-2.102333056	-2.193260018	-2.067928827	-1.952463795	-1.687082328	-1.275905847	-0.780206629	-0.329044082	0.244005878	0.688984069	1.04913376	1.42516923	1.628352224	1.695548221	1.66859	1.678928348	1.527709609	1.378707908	1.267937206	1.208173779	1.174575105	1.07504154	1.078864174	1.042512527	1.045710751	1.00566396	0.931882752	0.77793939	0.681422485	0.522212599	0.316722004	0.183180592	0.126814276	0.104646277	0.129091144	0.193768399	0.290328911	0.368105872	0.406166075	0.541853334	0.563883272	0.546306485	0.386760341	0.265792305	0.159361818	0.005381366	-0.135084871	-0.18231601	-0.200510542	-0.180759727	-0.079773673	0.018452904	0.200970988	0.34024572	0.380527016	0.399157176	0.327090443	0.236905733	-0.007257639	-0.340035993	-0.714684162	-1.057772067	-1.338371281	-1.577298887	-1.686315265	-1.73589791	-1.692128254	-1.563255916	-1.272673013	-1.025159951	-0.757447218	-0.446197151	-0.271843854	-0.101070921	-0.107905753	-0.156668621	-0.268010914	-0.478256663	-0.687883473	-0.96457622	-1.204109391	-1.339857027	-1.439133566	-1.518772013	-1.456066347	-1.336269487	-1.176904091	-0.93508537	-0.677203075	-0.44872589	-0.141479485	0.158450857	0.455082989	0.699455899	0.907908433	1.228375209	1.455323785	1.767274005	1.966940424	2.249461013	2.380434555	2.456594853	2.512717597	2.381881012	2.237039784	2.016903023	1.68791986	1.399293157	1.022237178	0.708203811	0.431763532	0.287469207	0.237785601	0.178756941	0.313606606	0.502226659	0.651241121	0.747082987	0.8429468	0.944828384	0.834612303	0.710375035	0.466452241	0.097899112	-0.255368201	-0.616499041	-0.891749328	-1.180438009	-1.320271348	-1.294969458	-1.280386822	-1.085358242	-0.910733542	-0.687463421	-0.430565788	-0.294327311	-0.068915982	0.086173391	0.185582393	0.264698905	0.349258256	0.473233998	0.486540624	0.649957538	0.686094351	0.804469431	0.905939875	0.885358389	0.833555328	0.640921012	0.468144367	0.137521668	-0.209889846	-0.6178482	-0.976223648	-1.203837837	-1.496936749	-1.537747665	-1.591319896	-1.462933751	-1.286202596	-1.095374415	-0.81130804	-0.588011813	-0.348573851	-0.262940525	-0.161943463	-0.170062226	-0.111241846	-0.176500103	-0.298487977	-0.304796097	-0.295960863	-0.276952925	-0.205083149	-0.183287657	-0.046989569	0.049111706	0.056070798	-0.001613141	-0.094556838	-0.288551528	-0.461690025	-0.717661164	-0.930178075	-1.041228154	-1.181433587	-1.220615508	-1.188586913	-1.091467014	-0.928759305	-0.608640028	-0.422074246	-0.17460538	0.051458213	0.348054099	0.466284172	0.647588109	0.746268476	0.809593404	0.964858198	1.099533575	1.251020203	1.444865337	1.665592911	1.865392937	1.982404126	2.077665294	2.134025945	2.108345716	1.977946162	1.840555273	1.520221485	1.260451288	0.961284533	0.636575138	0.351608042	0.117500146	-0.026524417	-0.027399354	-0.07422163	0.046972833	0.078909623	0.220939852	0.318053641	0.502141723	0.565595723	0.574541624	0.585739164	0.584641125	0.522862713	0.422314769	0.305384184	0.198080032	0.030261402	-0.088093926	-0.245003862	-0.251240492	-0.362938868	-0.372528986	-0.316723742	-0.280632104	-0.196681997	-0.138896305	0.0039334	0.115780597	0.159762374	0.242716876	0.222199748	0.114879567	-0.053576376	-0.245355713	-0.556597101	-0.805444208	-1.121044346	-1.478544618	-1.803270248	-2.01691508	-2.140715759	-2.176493315	-2.181206526	-2.101321291	-1.920569321	-1.662732472	-1.374814204	-1.107935076	-0.857318095	-0.714481123	-0.472903517	-0.308950328	-0.179796539	-0.057106331	0.046458693	0.156118377	0.288329472	0.415833156	0.549715286	0.79892374	0.941942759	1.120520025	1.382553045	1.432108203	1.532135287	1.566732446	1.430373665	1.386302186	1.169341319	0.961433154	0.743889181	0.449592628	0.305889201	0.169533124	0.060104806	0.008378445	0.117549319	0.179672394	0.275214369	0.276199597	0.342438448	0.325285215	0.263073999	0.168750497	-0.076420114	-0.306397427	-0.549925271	-0.809497552	-1.005073517	-1.08469967	-1.174313453	-1.175002633	-0.980542596	-0.785411753	-0.492309549	-0.144561602	0.114628121	0.459832219	0.672655	0.828607739	0.884478008	0.889523378	0.837803169	0.62696479	0.544100758	0.310214575	0.240608654	0.193138271	0.15922686	0.200372475	0.356648187	0.481067431	0.657482805	0.779972742	0.878745199	0.881115266	0.931313386	0.766357934	0.616521344	0.477590285	0.271489058	0.090201582	-0.114964941	-0.169792105	-0.201212828	-0.309878154	-0.23305606	-0.111060448	-0.022340694	-0.003966377	0.134410023	0.134616943	0.188472719	0.23052902	0.212677613	0.198513802	0.153397944	0.143465573	0.107506464	0.082198336	0.047455613	-0.012400659	0.044093132	0.044203257	-0.019617577	-0.03090774	-0.098158614	-0.218782988	-0.259914406	-0.32214909	-0.343519116	-0.387497462	-0.292360893	-0.270870243	-0.143758455	0.000676869	0.048489498	0.236698222	0.282620337	0.403020431	0.419295564	0.497831267	0.447422177	0.44878435	0.300091745	0.260610566	0.110707217	0.07999341	-0.013984208	-0.062028319	-0.225076496	-0.262512119	-0.28940707	-0.336693176	-0.458071163	-0.49423283	-0.520093871	-0.624336295	-0.652860579	-0.642994742	-0.706668742	-0.64045453	-0.667456166	-0.602878757	-0.568658371	-0.606946061	-0.631601104	-0.624804264	-0.706259782	-0.744151504	-0.805480935	-0.84546241	-0.92019196	-0.990340551	-1.007657015	-0.969461799	-0.976670976	-0.909112478	-0.858730751	-0.716819466	-0.626785759	-0.500830078	-0.314276494	-0.17124824	-0.0578774	0.157859358	0.355323482	0.554197678	0.760902153	0.90499919	1.149208346	1.27240821	1.422848984	1.600283118	1.594443254	1.68197366	1.632253807	1.538083551	1.454980336	1.43070121	1.291128371	1.233555927	1.260394743	1.215982374	1.259617028	1.376743351	1.394065891	1.45375118	1.555399942	1.524053126	1.41076396	1.302492102	1.067380666	0.902489174	0.549887454	0.353934102	0.03731478	-0.211433541	-0.365295081	-0.437874732	-0.464995626	-0.360959671	-0.310901504	-0.218643356	-0.050054312	0.040842605	0.180941532	0.149846823	0.134984855	0.12642142	0.012735621	-0.141995278	-0.335109729	-0.443051577	-0.649398363	-0.715686775	-0.796814196	-0.943179398	-0.937461963	-0.963543576	-0.954332824	-0.997342233	-0.971913448	-1.035597711	-1.086411565	-1.096853223	-1.189011051	-1.19493338	-1.243054425	-1.312737237	-1.299907766	-1.264439786	-1.145498672	-1.020464991	-0.869668422	-0.707059881	-0.52487692	-0.29303588	-0.077538322	0.150022525	0.375805197	0.460004724	0.523900926	0.633871245	0.257777038	0.171374455	-0.013414601	-0.136519405	-0.3018076	-0.413095877	-0.482927809	-0.413378022	-0.387618257	-0.120853966	0.054695696	0.33962334	0.609430588	0.878012254	1.082621537	1.096081661	1.062559759	0.97118511	0.702022785	0.472047406	0.313050169	0.07898527	-0.05149974	-0.088247243	-0.156736995	-0.021941438	0.093672387	0.255034853	0.366274125	0.442762257	0.43135842	0.433367754	0.389756711	0.320460187	0.167891465	0.094757454	0.057257236	0.078777308	0.140098958	0.309140121	0.36622043	0.472370813	0.605725954	0.64714672	0.622980619	0.502292648	0.385768509	0.358193549	0.252173611	0.183018421	0.342495564	0.439216617	0.699548595	1.020743987	1.386923019	1.668101146	1.931423406	2.068676233	2.078794127	1.893757775	1.541664466	1.221297621	0.695351221	0.222067991	-0.250503839	-0.631884344	-0.901045798	-1.100371295	-1.156512045	-1.137646517	-1.039866291	-1.053624808	-1.049014703	-1.052965668	-1.207862529	-1.469106545	-1.775829931	-2.113141009	-2.429711966	-2.662010528	-2.888315796	-3.033108584	-2.933965781	-2.823038452	-2.674901045	-2.355516619	-1.981031839	-1.67657059	-1.38620268	-1.011908514	-0.720444588	-0.358439787	0.000813212	0.273796814	0.709814054	1.113223723	1.488006078	1.958496775	2.306662159	2.654349202	2.905615526	2.967769337	3.053283963	2.824797404	2.609229341	2.214381865	1.811105567	1.238674279	0.696215905	0.180016753	-0.363711532	-0.864078599	-1.205473259	-1.587130296	-1.970604433	-2.145014756	-2.31405726	-2.414307985	-2.275210953	-2.136658482	-1.766910628	-1.312761068	-0.75803798	-0.01089886	0.736076703	1.637414261	2.383508124	3.065964122	3.549840336	3.818527	3.93221398	3.802170234	3.409875268	2.812474957	2.019733937	1.109746164	0.264448892	-0.571702606	-1.189322518	-1.739633192	-2.080597262	-2.276095969	-2.188476857	-1.902485956	-1.614749619	-1.121998994	-0.720113199	-0.296957168	0.126811182	0.4137028	0.571777116	0.559625777	0.543403635	0.436489069	0.267743078	0.127017341	0.056292385	-0.062619202	-0.091099556	0.017003478	0.203900595	0.367123561	0.550773696	0.820311901	0.964361319	1.047152352	1.01037064	0.989214189	0.838884822	0.606148258	0.358438441	0.12599313	-0.087604263	-0.270618305	-0.313756485	-0.273869544	-0.220369841	-0.01351958	0.142813563	0.359020978	0.475002341	0.561330419	0.464692109	0.307718538	0.086446557	-0.258996692	-0.708784043	-1.072315795	-1.425206692	-1.65853355	-1.784999887	-1.787245806	-1.776882439	-1.619348627	-1.412299464	-1.179109403	-1.03010721	-0.855541406	-0.770091258	-0.756885984	-0.872837347	-1.016718262	-1.065799392	-1.208128766	-1.201199013	-1.082216648	-1.016382871	-0.767564786	-0.437547623	-0.022890177	0.415506575	0.817200773	1.155322995	1.553179603	1.875746186	2.072690114	2.194809468	2.312161363	2.295993733	2.267990195	2.20189064	2.108165096	1.992950566	1.780679499	1.526438001	1.159319703	0.873675842	0.52249574	0.183768723	-0.101958313	-0.40359798	-0.579894178	-0.749356922	-0.891801914	-0.983080189	-0.966193758	-0.88249457	-0.858798049	-0.893456274	-0.779165753	-0.753865517	-0.802334649	-0.680968093	-0.615089571	-0.39103359	-0.146945205	0.115752545	0.413663146	0.726475731	1.041536049	1.283921064	1.472670407	1.487570849	1.287347865	1.03804939	0.603018112	0.04729638	-0.545483197	-1.087584186	-1.574763391	-1.901642432	-2.060005362	-2.026888813	-1.795780757	-1.556694246	-1.125870435	-0.702901908	-0.271370401	0.001957825	0.202000691	0.341239864	0.327027079	0.088172225	-0.09093319	-0.301208978	-0.559505822	-0.802971246	-0.861082914	-0.833401907	-0.740989975	-0.572041422	-0.3287404	0.005390322	0.283761508	0.638754358	0.86321556	1.150614863	1.412443845	1.519308251	1.743316873	1.891104128	2.06606358	2.183662099	2.258834132	2.310692454	2.380860039	2.296497646	2.280449874	2.147867543	2.022221318	1.776623805	1.575945023	1.416383312	1.143156217	0.981626061	0.799587338	0.577016115	0.321192969	0.119332443	-0.075040037	-0.310187419	-0.525588184	-0.781731399	-1.013023754	-1.28830172	-1.468980273	-1.707508251	-1.783610545	-1.834120371	-1.81598093	-1.816600346	-1.727827253	-1.673199171	-1.640626062	-1.552744211	-1.577127062	-1.530855204	-1.473205251	-1.440293983	-1.362848177	-1.173995184	-1.018356652	-0.851992314	-0.613368691	-0.346169901	-0.213273478	-0.037654816	0.049905361	0.081029179	0.0422735	-0.121922657	-0.303809345	-0.568030933	-0.793173691	-0.943374345	-1.040930848	-1.151747224	-1.126535031	-0.97043556	-0.801017455	-0.570705384	-0.311223763	-0.009203416	0.258209569	0.602674566	0.84949217	1.087346845	1.338305543	1.59549542	1.809133383	1.95982903	2.161454094	2.234887771	2.31167142	2.265418278	2.035138924	1.863384233	1.537226826	1.096835923	0.681859499	0.211985854	-0.253751303	-0.549734058	-0.81074283	-0.981271632	-0.884838965	-0.743412315	-0.555707799	-0.161451538	0.186654831	0.490286304	0.829212408	1.122494281	1.29892424	1.432352486	1.492117049	1.467706069	1.368581864	1.353469057	1.169286587	1.080838341	0.863094435	0.726203175	0.525667807	0.371180151	0.101124254	-0.113771073	-0.341200542	-0.663540085	-0.799572697	-0.984733246	-1.198648905	-1.271411439	-1.229035158	-1.284687849	-1.182426514	-1.141468397	-1.118225295	-0.968649005	-0.941899347	-0.964518841	-0.92070523	-0.904073839	-0.918406036	-0.83249446	-0.731538764	-0.503800246	-0.202424818	0.026461284	0.462467843	0.759427079	1.081033356	1.29016464	1.38878957	1.38523343	1.260305116	1.051550695	0.712913715	0.305631094	-0.0534633	-0.425798182	-0.824935188	-1.107259676	-1.234466119	-1.364249525	-1.355411287	-1.229357291	-1.029504444	-0.868314849	-0.693492273	-0.42399755	-0.268463986	-0.122374819	-0.053556286	0.106821314	0.095461209	0.203523943	0.303147965	0.329810888	0.449047633	0.471704488	0.571906843	0.676489319	0.740928557	0.698201688	0.727839258	0.730140639	0.597703307	0.513219028	0.451510519	0.35119047	0.275265636	0.304194932	0.217069375	0.214583435	0.274228941	0.390917051	0.480335312	0.581996182	0.668204522	0.796307833	0.902356153	0.989725874	1.055836176	1.178384847	1.175717872	1.180775186	1.03762623	0.968687187	0.860506403	0.645553194	0.337209143	0.083770299	-0.169940416	-0.485092507	-0.81221288	-1.074592903	-1.359473474	-1.505814759	-1.591208342	-1.67262246	-1.676231035	-1.566564837	-1.498883391	-1.249342643	-1.089344549	-0.872920751	-0.567968887	-0.465082859	-0.300406356	-0.231791791	-0.202971063	-0.187003507	-0.162964013	-0.152316297	-0.233380159	-0.171205414	-0.146267598	-0.048886404	0.195758497	0.37922077	0.571622195	0.892076276	1.0634511	1.257224126	1.377339955	1.422407712	1.40314843	1.256846298	1.076219873	0.822059775	0.48743084	0.228339736	-0.117002905	-0.353698742	-0.527882136	-0.750742195	-0.847667729	-0.991465224	-1.0523008	-1.069778874	-1.043008315	-1.013802499	-1.014066939	-1.005553783	-0.896340143	-0.723909882	-0.553212225	-0.334546594	-0.128363702	0.085148806	0.331196151	0.556145938	0.617579132	0.769993227	0.745338961	0.755446254	0.715437346	0.558134656	0.395333524	0.294708271	0.313727495	0.309268863	0.452028414	0.61201805	0.858593601	1.113407785	1.348284867	1.632894733	1.81519724	1.849755294	1.777907893	1.595716061	1.396183339	1.068751665	0.829787619	0.520621432	0.276077249	0.256632559	0.207727593	0.326708545	0.579024143	0.885078995	1.295666868	1.61555313	1.870060467	1.964065194	1.950639252	1.759982615	1.452872295	0.95035862	0.340063407	-0.26807207	-0.870074206	-1.494633909	-1.95182596	-2.345631762	-2.698366416	-2.769464754	-2.844130283	-2.775670767	-2.629022419	-2.464410459	-2.308253193	-2.119768926	-1.992646044	-1.936664792	-1.893154245	-1.835710777	-1.841764849	-1.897538734	-1.850140438	-1.741905958	-1.651503471	-1.454771558	-1.178469419	-0.880424096	-0.614986359	-0.199236473	0.073258593	0.350064398	0.558396079	0.649088359	0.613107048	0.622753226	0.491677262	0.37887252	0.219434192	0.149471073	0.152745806	0.120770538	0.329730264	0.541141983	0.789814965	1.096031976	1.421384919	1.669815199	1.876115966	1.986577556	1.921259065	1.862250499	1.694907657	1.567991788	1.322682517	1.156518417	1.009941438	1.006554464	1.027609967	1.141578946	1.365267507	1.523700454	1.671051504	1.788974755	1.846814124	1.747418453	1.494290881	1.176642944	0.780825795	0.308012174	-0.145694325	-0.6076977	-0.956525934	-1.227300556	-1.433739986	-1.54342361	-1.446148955	-1.368687938	-1.203632049	-0.970183694	-0.77742399	-0.572171106	-0.331536972	-0.138839216	0.031108814	0.174919215	0.350076988	0.500005369	0.725043473	0.895712257	1.035368855	1.06632416	1.181834746	1.152731558	0.968511555	0.828876964	0.607838432	0.327330477	0.069148973	-0.203974834	-0.409844449	-0.578958141	-0.629100011	-0.758366043	-0.772709571	-0.747666301	-0.799298545	-0.778401433	-0.853924885	-0.871097547	-1.007509895	-1.045336652	-1.097080327	-1.115395894	-0.947011525	-0.804101819	-0.514130079	-0.239509544	0.112529856	0.422790393	0.659585899	0.836945126	0.796374818	0.587412309	0.278434018	-0.275289513	-0.830513753	-1.411451651	-1.952664487	-2.443065271	-2.629730836	-2.643987706	-2.463746938	-1.986608314	-1.363720252	-0.572286447	0.293425437	1.095495951	1.683023753	2.198790874	2.431835452	2.426089054	2.099244705	1.659386565	1.13418412	0.44529173	-0.10978792	-0.604452608	-0.967861245	-1.095719913	-1.102083543	-0.853307924	-0.450647103	0.097721833	0.733926103	1.347732816	1.819116486	2.202505781	2.428577486	2.547732003	2.518259753	2.286576581	2.04813444	1.633158969	1.32538984	0.955649867	0.553743212	0.317640047	0.041079575	-0.196244428	-0.283650073	-0.428556956	-0.539537279	-0.742634939	-0.870652576	-0.977529294	-1.07075414	-1.229745284	-1.261924259	-1.226023511	-1.188526223	-1.150862473	-0.898213432	-0.733294477	-0.45438896	-0.211150165	0.080305535	0.312321998	0.490406326	0.60461362	0.545741321	0.412024411	0.284962605	-0.048539884	-0.336409536	-0.565701691	-0.893485848	-1.096156999	-1.216969687	-1.203142172	-1.140854068	-0.94244837	-0.628503405	-0.375749881	-0.09034797	0.232941944	0.538054298	0.843107878	1.008527585	1.063881167	1.146609663	1.123991254	1.082230652	0.976337506	0.966676769	0.904598047	0.824255204	0.818785339	0.819960575	0.832153335	0.812390945	0.8446995	0.781599282	0.636108871	0.533040981	0.423993268	0.263194063	0.130464927	-0.041400956	-0.117421675	-0.247226762	-0.236573298	-0.254180326	-0.271474521	-0.191599059	-0.093606333	-0.097283072	-0.022007722	-0.105374539	-0.09830126	-0.196039157	-0.341460485	-0.457754418	-0.640887538	-0.724038226	-0.856202967	-0.934256125	-1.017468787	-1.009484737	-1.053614592	-0.94216904	-0.876901865	-0.740827908	-0.596061863	-0.503241215	-0.39591259	-0.238916715	-0.16353375	-0.09501068	-0.02188041	-0.016934358	0.09385177	0.037787022	0.058957978	0.134581763	0.130440424	0.116763589	0.087348902	0.056751085	0.077205967	0.164591183	0.299398504	0.434126898	0.544909239	0.786283849	1.011260856	1.294626554	1.495926015	1.674725069	1.776315781	1.761799843	1.643207526	1.420197273	1.066028039	0.66798518	0.25069978	-0.190455038	-0.599549492	-0.951799847	-1.257557115	-1.33973894	-1.334646633	-1.17872262	-0.881643414	-0.631937908	-0.258287217	0.119491976	0.406390671	0.629785326	0.714954181	0.774538216	0.671694183	0.540742067	0.254336772	-0.018327639	-0.360698897	-0.594851381	-0.848585619	-1.035268339	-1.089554908	-1.057699643	-0.990039451	-0.886774821	-0.729241516	-0.526763626	-0.334154319	-0.189764883	-0.101131894	-0.055862971	-0.075583473	-0.107923831	-0.166174594	-0.252651522	-0.428156494	-0.495055589	-0.614371624	-0.625313664	-0.569970546	-0.476812986	-0.401606011	-0.153956491	0.183429883	0.558058177	0.958740422	1.373643189	1.71706345	2.055344127	2.314954416	2.460475221	2.522251557	2.418597885	2.305114789	1.952688247	1.66920646	1.331021931	1.048211149	0.738643821	0.50057032	0.317728621	0.175793017	0.079085924	0.055522861	0.125175366	0.132112341	0.132725001	0.110703751	-0.011518247	-0.116966179	-0.217668414	-0.424370117	-0.596502571	-0.767465734	-0.965498963	-1.075001427	-1.238717568	-1.293981309	-1.348255995	-1.451308323	-1.405174102	-1.315045532	-1.213751877	-1.156762181	-0.988561923	-0.884416917	-0.681376335	-0.527763309	-0.410774189	-0.34023805	-0.262755119	-0.265508557	-0.346650091	-0.39720551	-0.464819936	-0.619845007	-0.720357463	-0.832793767	-0.875803973	-0.843599014	-0.694210741	-0.491714687	-0.171338921	0.166878667	0.506139118	0.892316569	1.140938061	1.373578443	1.4885692	1.421699262	1.321338471	1.061247389	0.797119139	0.43900629	0.178438674	-0.041769253	-0.155827645	-0.301858733	-0.285037505	-0.174226814	0.018289327	0.132406995	0.292375848	0.355884978	0.352281941	0.282907625	0.1463547	-0.074090462	-0.208189048	-0.407590189	-0.495725107	-0.405920957	-0.258408792	0.013098184	0.432136574	0.901917119	1.450469172	1.99670757	2.459455474	2.74114069	2.917944087	2.880468022	2.679352381	2.24359062	1.755289046	1.124009348	0.405128017	-0.176727518	-0.755397801	-1.247906183	-1.560219212	-1.741928709	-1.762174191	-1.768607779	-1.724923842	-1.517349136	-1.387193945	-1.312580649	-1.26299073	-1.294896673	-1.369851528	-1.447095749	-1.555413426	-1.671127606	-1.740929078	-1.815634534	-1.826382153	-1.695788254	-1.536504549	-1.280807668	-1.044215623	-0.668059236	-0.404854928	-0.010497186	0.375650451	0.799092426	1.14904868	1.54798545	1.832094195	2.122043548	2.337245295	2.522791714	2.574776145	2.615757031	2.414607866	2.281613625	1.936194122	1.57835389	1.173135619	0.817873331	0.375094474	0.06022893	-0.241155664	-0.392102325	-0.382335259	-0.276127605	-0.0867753	0.134856521	0.370051511	0.567043492	0.650669444	0.709727048	0.628265794	0.512126474	0.222268059	-0.193809752	-0.606802538	-0.977238166	-1.35101682	-1.685110471	-1.769903214	-1.837050031	-1.665309768	-1.540354343	-1.16919691	-0.898969951	-0.551889264	-0.243325792	0.037446276	0.176144727	0.277203241	0.236338378	0.207464055	0.03517293	-0.190980222	-0.378027286	-0.57591259	-0.732929718	-0.819426948	-0.965504212	-0.970592129	-0.924830513	-0.962573212	-0.816219567	-0.687812317	-0.48344103	-0.308535752	-0.006634197	0.289966499	0.630516094	0.980687797	1.206506373	1.502850378	1.675126849	1.840552892	1.76776286	1.747466478	1.566972682	1.437526913	1.173845456	0.98165269	0.872262288	0.776101494	0.707448152	0.843555752	0.949237339	1.208695751	1.366702482	1.507298064	1.602134216	1.566322481	1.511352022	1.18302683	0.927129034	0.424990908	0.011893571	-0.481284008	-0.915182079	-1.358885113	-1.649159824	-1.934258368	-1.997862397	-2.088559294	-2.161417868	-2.109505026	-2.039154012	-1.959618941	-1.882065235	-1.891044199	-1.741366212	-1.660257884	-1.490405278	-1.227969561	-1.042303989	-0.68298707	-0.412884803	-0.126600684	0.212186421	0.517550089	0.658572678	0.805767519	0.966463193	0.955239533	0.805974934	0.74828911	0.648251925	0.515007572	0.368157322	0.258236947	0.202842408	0.213514206	0.26973249	0.28244531	0.375331716	0.49607782	0.657151697	0.732257933	0.811158235	0.89413366	0.972029068	1.033342155	1.02168979	0.963071811	0.937748096	0.815659865	0.685856594	0.588515729	0.38809583	0.205471869	-0.047581612	-0.194327596	-0.38018471	-0.400161122	-0.454658932	-0.45183879	-0.439506812	-0.281054646	-0.19977213	0.320724208	0.286132276	0.354203112	0.316230976	0.24969607	0.16980133	0.087713524	0.102909947	0.048229646	-0.011427206	-0.098545156	-0.113706819	-0.031897467	-0.090356832	-0.064726039	-0.023389831	-0.06922589	-0.09123329	-0.251868942	-0.252327711	-0.410849393	-0.483096154	-0.610654346	-0.670805104	-0.672101772	-0.641896173	-0.660708608	-0.566195783	-0.485453122	-0.339841057	-0.259263761	-0.193698781	-0.212171584	-0.173438628	-0.184745341	-0.233866353	-0.283915655	-0.304950112	-0.293606284	-0.200642892	-0.124476185	0.0279273	0.180300884	0.438210424	0.587110967	0.738227345	0.94661473	1.01804563	1.098435772	0.994938725	0.961359932	0.768640715	0.542179367	0.432900867	0.239592654	0.062099856	-0.030815909	-0.164253804	-0.164414282	-0.138934671	-0.041443283	-0.047396657	0.06563474	0.132594004	0.196597131	0.23500335	0.293718736	0.340703341	0.309853403	0.28434555	0.247943175	0.25789046	0.287332663	0.231887369	0.136449265	0.114144938	0.043564351	-0.038482657	-0.155394812	-0.288656398	-0.472987056	-0.569477861	-0.605458207	-0.68415879	-0.724008362	-0.621069344	-0.60690483	-0.400648217	-0.259121657	-0.169095283	0.008835683	0.201258909	0.1979335	0.243276579	0.286769066	0.218903865	0.067589403	-0.017565217	-0.183497372	-0.275725478	-0.36275911	-0.456264622	-0.3612218	-0.255367722	-0.089533148	0.154216833	0.381266931	0.643500476	0.977383995	1.16476792	1.236211364	1.376671273	1.34551827	1.239424312	1.027432812	0.826298514	0.58506307	0.248318075	0.014528169	-0.327763161	-0.473126002	-0.634392951	-0.669533543	-0.671189576	-0.590498954	-0.507240131	-0.381625583	-0.240611267	-0.013525446	0.091512587	0.152283416	0.096255468	0.062252311	-0.039612732	-0.161934064	-0.331178168	-0.481454839	-0.685564746	-0.737831487	-0.801131557	-0.709744044	-0.650430081	-0.514710405	-0.229668686	-0.084733721	0.169201935	0.413036532	0.556910143	0.617558082	0.541549503	0.490092684	0.277656385	0.029115883	-0.207175127	-0.410419535	-0.515331022	-0.640489168	-0.595748607	-0.532625946	-0.33020024	-0.119377889	0.24504083	0.56538922	0.852544236	1.109766631	1.312469181	1.474903874	1.548755457	1.443375521	1.260471208	1.099847336	0.908352162	0.650097531	0.34779263	0.125854499	-0.045928293	-0.215381435	-0.276512697	-0.379018141	-0.361073295	-0.383910909	-0.406169552	-0.422887986	-0.453891372	-0.447652873	-0.470116979	-0.480671766	-0.538070411	-0.592594302	-0.647101851	-0.628596943	-0.700421449	-0.704409266	-0.689170508	-0.650896379	-0.502166146	-0.445525374	-0.307805529	-0.133721383	0.010401291	0.270297761	0.399159269	0.549373742	0.567649987	0.628224492	0.543375109	0.406435106	0.31502086	0.06208036	-0.160752938	-0.393453058	-0.658450285	-0.752513768	-0.793211823	-0.659763639	-0.504819326	-0.25961147	0.082500623	0.498494909	0.84756421	1.233213047	1.51300869	1.763871599	1.875275324	1.927537949	1.804023805	1.67972812	1.443021201	1.074347736	0.827902024	0.528441878	0.235901729	-0.048176016	-0.299815815	-0.466215199	-0.6116549	-0.716910463	-0.896655954	-0.88903936	-0.976064266	-0.971409991	-0.965245382	-0.850554255	-0.812132755	-0.614723405	-0.490697123	-0.317840765	-0.173565831	-0.112051902	-0.010687163	-0.039713611	-0.023460057	-0.020168599	-0.074340746	-0.178468596	-0.26106792	-0.251778243	-0.270299828	-0.192844636	-0.077264548	0.051177141	0.294600586	0.510917323	0.654679637	0.847228431	0.907383651	1.001694964	0.952019083	0.87067297	0.733380315	0.614120453	0.477209277	0.374719231	0.231095189	0.116938327	0.032731064	-0.016036213	-0.068708963	-0.131081441	-0.231657383	-0.32185963	-0.480941725	-0.640428271	-0.708471619	-0.925109479	-1.014919367	-1.083122452	-1.10767111	-1.057007087	-1.046081291	-0.932722505	-0.831621047	-0.761346587	-0.577256026	-0.552987069	-0.411276559	-0.263766218	-0.120991352	-0.022044214	0.069887278	0.184451527	0.365082087	0.521551001	0.565232584	0.726748729	0.749315273	0.694688506	0.677055514	0.586202583	0.428424034	0.257573678	0.089284775	-0.036072333	-0.078511332	-0.152624751	-0.078369325	0.065054623	0.254484677	0.458543072	0.784683319	0.941125165	1.158405054	1.3150731	1.331343342	1.277334472	1.20365077	0.994585797	0.810465657	0.62450184	0.379073774	0.124739619	-0.069456693	-0.141251187	-0.293086887	-0.380622754	-0.42122326	-0.395618456	-0.379066043	-0.383518957	-0.34901772	-0.270810327	-0.236350152	-0.191343211	-0.049308419	-0.03024625	0.028823173	0.092233353	0.132764259	0.137772662	0.231154341	0.157724652	0.253241966	0.264599513	0.306644034	0.345213921	0.409148872	0.480436642	0.64961552	0.737225381	0.878011398	0.904973559	0.968035334	0.86568806	0.77983967	0.530669856	0.275466226	-0.074466449	-0.367558617	-0.705887922	-0.876292875	-1.041363547	-1.053125478	-1.05937829	-0.884975971	-0.705566306	-0.457925265	-0.247420563	-0.090837084	-0.077501036	-0.05206385	-0.125276055	-0.283167472	-0.424787313	-0.618337728	-0.878581144	-0.93776628	-0.99054019	-0.961288487	-0.749947054	-0.588409744	-0.349601039	-0.129381448	0.07058245	0.198295995	0.237276581	0.253375503	0.199794961	-0.00024254	-0.183684696	-0.344592346	-0.43658321	-0.456741874	-0.478903257	-0.447344262	-0.413510031	-0.304733156	-0.170471035	-0.028565771	0.046230457	0.095583667	0.132876496	0.072606976	0.085626771	0.068294669	0.113188247	0.136170098	0.1821687	0.283717738	0.388223694	0.490081391	0.500232925	0.543567114	0.523228338	0.477095934	0.270125642	0.186565796	0.01291227	-0.09845582	-0.079748238	-0.093494674	-0.022965507	0.143559741	0.329966333	0.580127946	0.819249712	1.03725969	1.133575462	1.171709604	1.189697024	1.164805967	0.982986117	0.924965588	0.698128823	0.639370389	0.52551703	0.584296749	0.549379196	0.609575183	0.58445334	0.599977996	0.613837091	0.56850492	0.461025054	0.277456154	0.073856321	-0.176823316	-0.356581039	-0.432342388	-0.542036848	-0.451075031	-0.295392661	-0.105907473	0.085453411	0.285292944	0.476042087	0.587921116	0.594371516	0.601159036	0.417051171	0.234027	0.051755779	-0.154604764	-0.420909363	-0.53537935	-0.598834086	-0.603366404	-0.524450171	-0.454153206	-0.299145589	-0.152679303	-0.085364876	0.026554011	0.025096794	-0.016738269	-0.096813303	-0.236756312	-0.454834274	-0.518731062	-0.675580266	-0.722035751	-0.790000666	-0.719274616	-0.674134196	-0.668160893	-0.632499548	-0.549066343	-0.505369708	-0.577906962	-0.522767824	-0.582535113	-0.542472097	-0.560359045	-0.495240161	-0.474854396	-0.33799789	-0.14602914	-0.067630455	0.112448229	0.258965331	0.308905089	0.374626708	0.340867094	0.27072887	0.185496078	0.151778151	0.036294293	-0.059565803	-0.129947978	-0.163116469	-0.092087636	0.005146359	0.057573888	0.162650104	0.132224975	0.182966255	0.215111235	0.237487983	0.198636136	0.152552199	0.12134498	0.089725579	0.100924514	0.122344922	0.20098349	0.291662953	0.482930331	0.599334979	0.696700614	0.865985946	0.908823372	0.968169042	0.945233882	0.900176478	0.74369483	0.645491561	0.539862125	0.409315459	0.297906696	0.182746658	0.159401926	0.110074928	0.066647006	0.099961189	0.13818884	0.233129989	0.176483666	0.191637279	0.220264312	0.178132364	0.100097392	-0.094015243	-0.220780755	-0.431873733	-0.564497312	-0.811282533	-0.933796307	-1.028073004	-1.063000571	-0.98559796	-0.868862919	-0.654566127	-0.348963637	-0.040550243	0.39068503	0.746364758	1.089067093	1.440596053	1.589240176	1.671737931	1.568865265	1.405792828	1.152749906	0.822160448	0.423114269	0.058431531	-0.233773735	-0.504735283	-0.650399293	-0.603760078	-0.461693791	-0.288830113	-0.139601977	0.085332611	0.320933723	0.422104352	0.491282061	0.449225571	0.327742056	0.147207662	-0.024162637	-0.17857639	-0.357838476	-0.338767971	-0.35513276	-0.304175714	-0.181832777	-0.006081829	0.176309084	0.34374003	0.407127295	0.42317276	0.302854038	0.195003559	-0.01113258	-0.252201609	-0.575472872	-0.739940903	-0.788188786	-0.786771401	-0.700316128	-0.474440951	-0.238430147	0.121109864	0.468699231	0.729281333	0.949863157	0.973295401	1.022320328	0.813061655	0.572569396	0.259732392	-0.138300557	-0.482296509	-0.804093035	-1.056794289	-1.216849428	-1.225359368	-1.248509356	-1.119910061	-1.050028255	-0.806441434	-0.711817555	-0.607340251	-0.482599002	-0.46594281	-0.535480568	-0.612763032	-0.68694972	-0.712167062	-0.79108111	-0.794750653	-0.719225849	-0.56834873	-0.331830402	-0.102729327	0.086125181	0.338833786	0.538538432	0.74709434	0.884064118	0.93685593	0.891429723	0.841545211	0.837870793	0.793619773	0.662787458	0.605862676	0.558663922	0.533162845	0.56735034	0.581362463	0.544402193	0.583196078	0.544788595	0.483963464	0.43845867	0.356812737	0.288068719	0.227277593	0.171646065	0.151833943	0.055646636	0.133621958	0.137633244	0.253261263	0.316882034	0.334009948	0.338897115	0.414375988	0.378014107	0.246818491	0.181786025	0.125937002	0.136609221	0.069798825	0.17790316	0.183554949	0.37557831	0.472304259	0.727301039	0.927562311	1.064027321	1.169568156	1.289329162	1.319465414	1.297223145	1.159860024	1.021849093	0.811444227	0.522425588	0.307717364	0.094389638	-0.163267584	-0.284831009	-0.497192823	-0.546850028	-0.714940605	-0.788033663	-0.767856084	-0.855591225	-0.870498583	-0.762846328	-0.685419901	-0.585283837	-0.508553954	-0.289011217	-0.107853919	0.009062287	0.185266831	0.330072877	0.322272997	0.240159482	0.139222915	-0.064944486	-0.300617885	-0.672785481	-0.926673543	-1.241629001	-1.35325166	-1.549578805	-1.465445493	-1.405639615	-1.203652995	-0.934966003	-0.570775916	-0.273560244	-0.033836857	0.238664849	0.430754122	0.48222836	0.473619588	0.414514734	0.28730744	0.163335898	0.09229863	0.027038176	0.06388306	0.05923033	0.090505499	0.118633055	0.107643755	0.160733684	0.116282573	0.027203258	-0.128516023	-0.194859945	-0.363276668	-0.361459613	-0.424556599	-0.432026599	-0.365718664	-0.191510364	-0.10440248	0.033795816	0.052847174	0.0311188	-0.052968923	-0.232180736	-0.500114413	-0.818106659	-1.124719869	-1.378661193	-1.481262499	-1.567143486	-1.409160791	-1.118025075	-0.630561746	-0.167238851	0.491484983	1.09868615	1.659331271	2.072619739	2.373164578	2.604430861	2.545203713	2.395173792	2.145619918	1.859131233	1.50785409	1.25974521	0.983406541	0.70471374	0.573005599	0.567401283	0.501923662	0.457707298	0.534126618	0.468340759	0.498155997	0.44606782	0.448338292	0.337050225	0.359200308	0.334286776	0.381484889	0.389477373	0.478441403	0.586481308	0.660369191	0.752534143	0.81628646	0.838421517	0.769415246	0.666238712	0.540790138	0.313211818	0.179331696	0.028652915	-0.131267718	-0.253940161	-0.260515639	-0.344429176	-0.401109756	-0.407544344	-0.468918839	-0.567831594	-0.56090288	-0.667472878	-0.75831763	-0.839942577	-0.906093988	-0.899995862	-0.885723775	-0.926293881	-0.872187499	-0.863445098	-0.882826221	-0.852878366	-0.834821104	-0.878984949	-0.844166404	-0.930718034	-1.0121363	-1.074788433	-1.151171374	-1.227740395	-1.205660588	-1.215313702	-1.134451738	-1.036875355	-0.996471335	-0.931829617	-0.811964342	-0.713379644	-0.633658664	-0.607932788	-0.489637561	-0.440931569	-0.303870577	-0.189839711	-0.132355552	0.135263411	0.289875135	0.539495416	0.706708286	0.883181888	0.998733904	1.157979343	1.141168524	1.055151578	0.953769841	0.835597529	0.653957277	0.553184115	0.335821599	0.336809666	0.306914339	0.314424102	0.40855765	0.638480695	0.745060958	0.985310054	1.288466941	1.479446775	1.648720431	1.70825964	1.875580811	1.822918773	1.821504614	1.691069979	1.542847982	1.422668047	1.191027048	0.959864759	0.700614139	0.443570262	0.167811252	-0.085995331	-0.304809847	-0.49354501	-0.64179644	-0.655601109	-0.72466578	-0.691012534	-0.669944118	-0.57393926	-0.495351255	-0.344147102	-0.262587073	-0.165989215	-0.196813244	-0.144028596	-0.151969488	-0.2276275	-0.270347307	-0.334620653	-0.450933289	-0.536478504	-0.627300924	-0.732603663	-0.877678611	-1.068351972	-1.155116371	-1.286864494	-1.404607035	-1.464908545	-1.499311185	-1.473866627	-1.455596584	-1.372991503	-1.165549559	-0.953058255	-0.654738126	-0.395990556	-0.117180228	0.079373364	0.339616263	0.550241037	0.663513454	0.796141048	0.882008648	0.944650337	0.960353116	0.991430507	1.125220097	1.085035809	1.181732757	1.158480033	1.107265574	1.076859008	0.973348797	0.768946695	0.611019297	0.383103609	0.1944348	0.013266068	-0.072814065	-0.107609756	0.018130223	0.253499142	0.53673923	0.885779798	1.208784173	1.526568885	1.876358396	2.068566635	2.084770752	1.914582327	1.712200239	1.221949121	0.771519117	0.156289363	-0.37891712	-0.874126241	-1.301188625	-1.618045277	-1.834704522	-1.791718559	-1.734357544	-1.519179616	-1.199111803	-0.994209104	-0.712413728	-0.53493311	-0.346455228	-0.362895341	-0.444257335	-0.621275641	-0.790650367	-1.025700234	-1.160960444	-1.319649825	-1.280842332	-1.194297596	-0.919018092	-0.692639354	-0.218502555	0.16885221	0.581969743	0.982578837	1.281933581	1.491194054	1.554633139	1.470830391	1.240980249	0.9408008	0.638097763	0.194545696	-0.160658436	-0.474372924	-0.722920779	-0.770869404	-0.817899713	-0.74915349	-0.57036591	-0.303539573	-0.118706739	0.107917538	0.299432235	0.35985479	0.372383436	0.338410066	0.309178551	0.100247811	0.010070495	-0.134604335	-0.258299105	-0.294740332	-0.288273943	-0.279535229	-0.126924443	-0.122156693	-0.049387404	0.032893389	0.096716465	0.007950534	0.053790202	-0.037232217	-0.050569669	0.001915259	0.047487358	0.164199711	0.340462737	0.540422038	0.691747148	0.933386372	1.051167581	1.093774127	1.038641804	0.9140002	0.588574268	0.217935456	-0.139439003	-0.548612173	-0.898555223	-1.118929724	-1.216689182	-1.193836105	-0.938472513	-0.510790877	0.004100936	0.533573718	1.124091186	1.622430806	2.011519354	2.244162452	2.336004846	2.236109525	1.90014219	1.577439794	1.126527179	0.662124903	0.2473074	-0.093422361	-0.359440577	-0.472576233	-0.524683396	-0.434761679	-0.332141139	-0.204545869	0.00465935	0.093757716	0.132168514	0.152305111	0.190879014	0.077351729	-0.01686503	-0.094994353	-0.160142794	-0.230160935	-0.306404216	-0.325569741	-0.354211006	-0.28972772	-0.316589905	-0.314104622	-0.35402846	-0.414079049	-0.509196735	-0.588340833	-0.716656562	-0.82486359	-0.892267752	-1.016144845	-1.060122812	-0.989060294	-0.94339332	-0.815925928	-0.767425262	-0.692782697	-0.58182405	-0.515148601	-0.416830843	-0.404859074	-0.413580638	-0.511374169	-0.637174246	-0.706233981	-0.843776342	-0.875103881	-0.907505453	-0.934131205	-0.8840042	-0.844802884	-0.656466259	-0.527835562	-0.236040144	-0.045988908	0.256063103	0.596821871	0.821704158	1.077509481	1.244957312	1.4845794	1.508292205	1.615618016	1.541042455	1.556592436	1.435547932	1.292582536	1.12505245	0.97580187	0.796267033	0.696626209	0.645827482	0.554082725	0.494187902	0.511349926	0.526421618	0.574109409	0.575035216	0.611201249	0.6545774	0.664649601	0.573000403	0.473333477	0.371229867	0.266807029	0.084566759	-0.089060365	-0.173896777	-0.329068555	-0.392030223	-0.440495712	-0.462737523	-0.48112784	-0.391314103	-0.284427341	-0.203945082	-0.031321593	0.018607869	0.10429865	0.140130862	0.197757304	0.109511191	0.091355871	0.060565739	0.004921804	-0.013401697	-0.017779275	-0.03471576	-0.030415667	-0.013059696	0.025472862	-0.034321367	-0.290159604	-0.454787449	-0.5002151	-0.56789768	-0.498128439	-0.299430405	0.031322505	0.505326389	1.017245252	1.652307104	2.169629454	2.628542498	2.886836761	2.848145977	2.596210321	2.090404988	1.450416575	0.633214656	-0.219192984	-0.990101713	-1.628852836	-2.000635399	-2.198793392	-2.193037072	-1.838443959	-1.452765105	-0.944391987	-0.498395299	-0.11394371	0.073864731	0.070190498	-0.158519274	-0.609706924	-1.137020855	-1.778578474	-2.405000142	-2.977784726	-3.412937212	-3.624720657	-3.592376806	-3.368461022	-3.014828383	-2.41107011	-1.80149263	-1.077593125	-0.31248885	0.311721275	0.965513427	1.391098169	1.865905273	2.142271824	2.292127162	2.417693493	2.32476653	2.195706928	1.969261515	1.60795863	1.305021828	0.827250901	0.458625552	0.12037738	-0.197889012	-0.307954861	-0.321481437	-0.284150078	-0.055177289	0.303438145	0.596509697	0.987452445	1.273933625	1.530220281	1.537655042	1.528176234	1.35170084	1.113482096	0.756001809	0.439352628	0.136633148	-0.077552603	-0.13106496	-0.014745735	0.132877332	0.439084956	0.8659436	1.21793718	1.486335032	1.797112305	1.957603532	1.945035528	1.803703776	1.653796089	1.291625359	0.952668894	0.631890865	0.324280848	0.130957663	-0.064755933	-0.262394845	-0.387441237	-0.433696472	-0.617700133	-0.772031683	-0.987911909	-1.262473467	-1.631033318	-1.993767223	-2.318435894	-2.708533967	-3.04458446	-3.304786401	-3.376778499	-3.391704806	-3.345103731	-3.151899705	-2.833135333	-2.477916634	-2.023581363	-1.626464104	-1.189160758	-0.739348804	-0.393117491	0.015728841	0.316622118	0.713383686	1.02105198	1.321899185	1.686654077	1.982397657	2.304926959	2.567182507	2.744852969	2.85444006	2.925981223	2.908733859	2.836070131	2.694174418	2.487433009	2.239526957	2.12314264	1.908594622	1.743627549	1.70246799	1.6270862	1.670438953	1.595988211	1.614994164	1.492715262	1.298570362	1.058539923	0.745087946	0.409832379	-0.03076937	-0.484665306	-0.93825518	-1.322193364	-1.620285515	-1.863751972	-1.988633861	-2.038092076	-2.040884552	-1.905325118	-1.809565674	-1.631072666	-1.46143277	-1.345921883	-1.300578125	-1.22536386	-1.205482461	-1.050557739	-1.005872309	-0.931446966	-0.785210682	-0.715944239	-0.587945286	-0.439773943	-0.293230403	-0.300231129	-0.297362342	-0.277977395	-0.429870508	-0.47867637	-0.593321985	-0.680605145	-0.606400331	-0.526646894	-0.303953904	-0.037531954	0.18486137	0.479871944	0.771510053	0.911300568	1.015301918	0.93737008	0.661250414	0.359771676	-0.153359478	-0.579863315	-1.06485124	-1.538937218	-1.836608085	-1.991534543	-1.919450843	-1.784590851	-1.441994475	-0.985995647	-0.451345676	0.007967857	0.533736187	0.980489225	1.392001206	1.785303146	1.96330781	2.230157837	2.351221827	2.476500775	2.546021205	2.506303236	2.512719403	2.504600545	2.439688019	2.184431294	1.962472714	1.63160815	1.211568057	0.784540895	0.294974196	-0.181639313	-0.595363134	-0.936232412	-1.224515861	-1.454565463	-1.449707791	-1.415465119	-1.382415641	-1.172867124	-0.957794203	-0.646082712	-0.297945569	0.005362309	0.310574509	0.571547351	0.865979104	1.07805075	1.238914997	1.297021735	1.369567583	1.361668394	1.241351765	0.974535986	0.714107021	0.474574176	0.176056388	-0.110508567	-0.358127351	-0.513627322	-0.655076616	-0.586493585	-0.603774417	-0.487342956	-0.334554678	-0.139871107	0.065357518	0.170146937	0.255398556	0.311479619	0.396205946	0.344608233	0.345972172	0.363585213	0.287592608	0.150474204	0.045642881	-0.031958976	-0.261769936	-0.424099886	-0.681462758	-0.941283487	-1.222709087	-1.365278738	-1.578603647	-1.697780509	-1.691497014	-1.726398072	-1.569450385	-1.359865589	-1.10135486	-0.853503405	-0.63260935	-0.412734942	-0.216265628	-0.051210287	0.129823286	0.302832351	0.420462228	0.519454581	0.745230162	0.902320327	1.048897479	1.21232547	1.189110545	1.119286583	0.956784015	0.606120953	0.089583733	-0.419183155	-1.045794921	-1.529568842	-1.887025408	-2.183210753	-2.139314944	-1.951402724	-1.500875714	-0.90579812	-0.195904129	0.500546457	1.189960502	1.640163637	1.807583649	1.866642566	1.619566151	1.235601582	0.639076155	0.162572139	-0.309463946	-0.62455667	-0.804332381	-0.733759273	-0.59631915	-0.200182321	0.112267516	0.491108704	0.864927774	1.06702017	1.240171246	1.164026956	1.125874628	1.043938529	1.072570022	1.130041917	1.318396281	1.547417302	1.838504298	2.219678713	2.471585586	2.550144259	2.41763656	2.04016324	1.366410699	0.599984004	-0.314755067	-1.338826581	-2.207566314	-2.799487324	-3.171288507	-3.232241782	-2.896868041	-2.331244864	-1.538094554	-0.636448078	0.195774389	0.951831113	1.465566236	1.693657017	1.596485798	1.361628652	0.889108762	0.329579843	-0.201530803	-0.71554735	-1.04070256	-1.267198457	-1.260898353	-1.109532213	-0.823597634	-0.597400111	-0.281005621	-0.009661871	0.187561556	0.375778167	0.452183445	0.409675077	0.530867405	0.518490118	0.577820011	0.646163395	0.637132285	0.705676198	0.732345068	0.639552094	0.410251268	0.197955792	-0.029085049	-0.377163961	-0.639519596	-0.820172719	-0.90916671	-0.992104799	-0.834429579	-0.643514138	-0.497998499	-0.25254331	-0.072617857	0.079700065	0.091901349	0.080241454	-0.080503132	-0.195777959	-0.394109693	-0.370499737	-0.374708675	-0.195547079	0.093482089	0.546366125	1.083796765	1.558072652	2.039894429	2.389051338	2.58860465	2.625539528	2.532556437	2.302627385	1.979399789	1.536492575	1.191289084	0.793379968	0.468008336	0.256515368	0.071601929	-0.144776013	-0.375947971	-0.642395056	-1.006580775	-1.435218919	-2.007327465	-2.524000507	-2.915454035	-3.33996919	-3.52131715	-3.533889384	-3.349799506	-2.933680574	-2.478729984	-1.895419237	-1.252838569	-0.722758362	-0.254499342	-0.018147106	0.107526738	0.070875013	-0.0638612	-0.255070116	-0.42965132	-0.589023582	-0.703354022	-0.633899106	-0.515657037	-0.271319925	-0.024883752	0.333514154	0.609220607	0.836799921	0.906232719	0.976904276	0.956350227	1.028121183	1.004447724	1.051091426	1.110962588	1.304145088	1.541497355	1.789816642	2.071799318	2.350043064	2.47824981	2.566297112	2.510625232	2.356045278	1.975022282	1.500773916	1.044902127	0.563829812	0.061991714	-0.356594553	-0.704370418	-0.887421053	-0.913489507	-0.876653589	-0.652642225	-0.343170808	0.057601496	0.511103139	1.027026966	1.46955327	1.854717326	2.128376218	2.360225133	2.340301618	2.124513784	1.774051921	1.255919004	0.532344264	-0.193178282	-0.838793023	-1.511636715	-2.138705221	-2.524333535	-2.653502775	-2.617318488	-2.416237506	-2.148160012	-1.752043321	-1.34197884	-1.034787751	-0.793710466	-0.70501794	-0.669148879	-0.806972391	-0.984342178	-1.208162443	-1.251006381	-1.337989083	-1.13864235	-0.774970505	-0.334481461	0.248061836	0.805414682	1.293057072	1.765341337	1.950361455	1.980624567	1.858747072	1.450775887	0.990925335	0.484799226	-0.018817475	-0.398636573	-0.700295656	-0.949614589	-0.913268993	-0.852530972	-0.596626916	-0.45625445	-0.233463716	-0.100652704	-0.052361953	0.00672839	-0.006777723	0.008943023	-0.055134692	0.068646034	0.18026958	0.359941997	0.494908998	0.72461506	0.871931287	0.891927694	0.840344167	0.619331144	0.338039956	-0.097421791	-0.567010674	-0.99393533	-1.381652144	-1.538166717	-1.676530341	-1.548002633	-1.252487525	-0.879630844	-0.492507446	-0.034239099	0.309730677	0.701022276	0.900956195	1.01972822	1.100252413	1.133660129	1.109633282	1.226828232	1.393147158	1.548715237	1.750998847	1.978981555	2.092583946	2.035569053	1.913468363	1.498394831	1.021149553	0.361597585	-0.330228381	-1.040988671	-1.621716822	-2.040441113	-2.154780227	-2.052601777	-1.771344711	-1.256018889	-0.697422952	-0.012048335	0.477237792	0.869818621	1.116785119	1.09744029	0.810645041	0.453390059	0.052126784	-0.456715636	-0.759385177	-1.025507208	-1.15369725	-1.090549474	-0.990881736	-0.748750869	-0.443626265	-0.320581392	-0.179802587	-0.260182151	-0.346982117	-0.600112115	-0.983361498	-1.314652697	-1.523917938	-1.640846094	-1.713414724	-1.507539167	-1.16000158	-0.710166302	-0.188774055	0.385107695	0.911575375	1.444896477	1.840238965	2.108354186	2.226593825	2.2772016	2.240748979	2.079502172	1.942315546	1.643935805	1.286589193	0.983260994	0.508847872	0.126310456	-0.329038426	-0.613614143	-0.913019924	-1.088518907	-1.074568859	-0.876492983	-0.554427731	-0.06017735	0.600238169	1.355153412	2.072679531	2.727582098	3.102975363	3.335895219	3.302529934	2.96626177	2.422180389	1.662098576	0.824950191	-0.001025049	-0.666462428	-1.206071113	-1.563185209	-1.551763757	-1.414043798	-1.052098946	-0.487611618	0.019546511	0.521018417	0.895944429	1.110549832	1.129183578	0.965126196	0.584363419	0.179041203	-0.304984773	-0.727373335	-1.133915784	-1.51802851	-1.763941893	-1.937562787	-2.08986496	-2.13941949	-2.131051964	-2.185033765	-2.169770118	-2.142555463	-2.195514846	-2.121132264	-1.92570447	-1.67628143	-1.362139365	-0.956267178	-0.558629845	-0.060161814	0.354070215	0.659053067	0.892782508	0.989116569	0.805422198	0.565492097	0.160897774	-0.299974168	-0.814689638	-1.191156448	-1.533769826	-1.822604255	-1.860431338	-1.692861314	-1.525168109	-1.247540605	-0.852515137	-0.505240784	-0.260447771	-0.074624956	-0.032844503	-0.057000699	-0.102378845	-0.208502012	-0.361972247	-0.351784858	-0.308019536	-0.226044696	0.038169392	0.328118224	0.768479967	1.1615794	1.596241193	1.969247167	2.326809133	2.520894036	2.614660165	2.754033873	2.703100717	2.676138811	2.68360849	2.648372175	2.68029416	2.814262292	2.940196454	2.980337439	3.02439805	3.037913341	2.854879469	2.570749819	2.164882303	1.550760127	0.927489946	0.271041644	-0.377503152	-1.020302362	-1.414365086	-1.679148097	-1.882284119	-1.790103188	-1.629876295	-1.271395591	-0.924750584	-0.644908892	-0.324649747	-0.200337855	-0.092433439	-0.075418802	-0.071324123	-0.214143166	-0.213080172	-0.311855252	-0.199764961	-0.008180534	0.2435098	0.4923011	0.859074967	1.100717592	1.277650611	1.299270799	1.109041186	0.830437046	0.357397839	-0.293343511	-0.934960622	-1.590885115	-2.192405646	-2.586693293	-2.776152832	-2.833103374	-2.620930567	-2.335895451	-1.832369501	-1.399963252	-0.881563778	-0.548994515	-0.237611583	-0.242133647	-0.336665669	-0.652869469	-1.116923866	-1.555253183	-2.051850975	-2.428431191	-2.635788404	-2.782532059	-2.633765826	-2.367725863	-1.877224823	-1.373363294	-0.710869492	0.021763548	0.653847879	1.184144768	1.687947027	1.931655696	2.111881406	2.16454425	2.062607943	1.797382856	1.576605823	1.324552353	1.100918261	0.870034072	0.715109814	0.594323831	0.629253495	0.60056165	0.704992413	0.811786673	0.855209337	0.953892236	0.939287228	0.955944061	0.898935579	0.820076184	0.7404183	0.7175714	0.680200072	0.71981528	0.794105848	0.85492633	1.0196355	1.129339794	1.188640385	1.237350357	1.070618376	0.897832646	0.62676235	0.324206562	-0.139424096	-0.596678725	-1.032425664	-1.387839292	-1.715145841	-1.855985176	-1.954767476	-1.859790095	-1.703557736	-1.408970317	-1.086180031	-0.804515763	-0.5227875	-0.264599469	-0.044462643	0.1627629	0.195392977	0.406481075	0.51560099	0.674392972	0.803184383	1.043524218	1.308727283	1.528688189	1.666719355	1.766479246	1.796497205	1.704617822	1.546590469	1.206983208	0.9341362	0.576902329	0.28525196	0.006435581	-0.128337259	-0.163035278	-0.072715504	0.037306264	0.128018646	0.258937755	0.316606302	0.301459343	0.140792726	-0.078791968	-0.246835204	-0.510860346	-0.742249416	-0.930418373	-0.954772615	-0.883707888	-0.588285469	-0.30841374	-0.001196986	0.380143917	0.64158852	0.762148542	0.766017505	0.661772116	0.395636066	0.036853437	-0.344316472	-0.794200108	-1.139111822	-1.36606298	-1.406908802	-1.47266514	-1.327019446	-1.118155802	-1.012417463	-0.875536028	-0.79549295	-0.84855407	-1.073242519	-1.325441789	-1.556364351	-1.891378091	-2.008735302	-2.098138805	-1.90764143	-1.534541853	-0.967829811	-0.238029202	0.563069119	1.393799255	2.156488975	2.861186778	3.279053581	3.522112364	3.587342432	3.329564317	2.831000567	2.266645052	1.550589132	0.765137399	0.023984627	-0.69537254	-1.253241111	-1.760439671	-2.166200947	-2.297870232	-2.341355267	-2.253650341	-1.987532645	-1.614406768	-1.121539025	-0.543351103	0.06824786	0.665262308	1.200465389	1.646927739	2.006443487	2.235049428	2.410908197	2.279336505	2.072902978	1.831063374	1.357598989	0.89784924	0.442937958	0.10520512	-0.300381326	-0.617262499	-0.742601283	-0.902879061	-0.946693418	-0.924637473	-0.796638035	-0.643266424	-0.54516428	-0.368932251	-0.261478778	-0.096003297	0.102150375	0.162683227	0.250124839	0.345040084	0.397969442	0.392143111	0.347735408	0.16039886	-0.014594071	-0.194702305	-0.454668872	-0.604830843	-0.858502741	-1.053912283	-1.126673626	-1.114921352	-1.118596841	-1.0134655	-0.929724211	-0.679933776	-0.444991043	-0.284803567	-0.091376602	0.098598458	0.275896886	0.371593607	0.547756938	0.674516158	0.823084922	1.014377122	1.165697171	1.275897771	1.443783109	1.56564025	1.585685539	1.652636995	1.696382761	1.616590409	1.45180728	1.400021658	1.151544194	1.006471867	0.823086679	0.612705756	0.444652213	0.249741059	0.034789973	-0.177208077	-0.376945425	-0.632008259	-0.801816394	-0.965037063	-0.99670988	-0.997151243	-1.032201696	-0.917719094	-0.725957023	-0.668989084	-0.483271473	-0.462970837	-0.381028682	-0.463537217	-0.582436497	-0.747890533	-1.026696764	-1.166810299	-1.266571241	-1.142866211	-0.988258141	-0.679915496	-0.210330877	0.245842433	0.76673185	1.337027492	1.664256212	1.859708843	1.809141	1.610865593	1.159696501	0.599654439	-0.043882951	-0.614858309	-1.1003908	-1.522060202	-1.563807593	-1.554982608	-1.251148683	-0.781929318	-0.182704694	0.369940855	0.896718102	1.238825863	1.45593137	1.435379111	1.344646604	1.047472116	0.769079251	0.536229813	0.342748051	0.127193138	0.165641529	0.165634623	0.238417291	0.373311414	0.471789721	0.491848839	0.296178066	0.087254931	-0.208308527	-0.607400411	-0.951109505	-1.363340048	-1.67691326	-1.792712852	-1.907761463	-1.813711132	-1.739734691	-1.521773143	-1.309810426	-1.114381704	-0.931562702	-0.905985394	-0.788770526	-0.822966082	-0.808153951	-0.672632925	-0.481234399	-0.205729008	0.146334414	0.464658512	0.933549124	1.35745152	1.618869104	1.77833061	1.769632653	1.611077999	1.285076915	0.847842923	0.341653993	-0.141258019	-0.495534013	-0.814689662	-0.884103398	-0.801666847	-0.528472364	-0.230400219	0.244964992	0.635517575	1.018235385	1.270087368	1.491011093	1.629689008	1.574686293	1.534125509	1.474583529	1.482205621	1.394079485	1.459049104	1.426057894	1.503412225	1.568122609	1.594228483	1.576125667	1.46266351	1.221405934	0.942486992	0.684716517	0.422182583	0.109232805	-0.087676048	-0.206899935	-0.352132918	-0.360311065	-0.285669705	-0.195196693	-0.168077742	-0.133091149	-0.132273975	-0.278396722	-0.361795056	-0.547605872	-0.686676849	-0.78738567	-0.962500202	-0.950271392	-0.984006791	-0.940636595	-0.851559551	-0.742240736	-0.616463068	-0.436489679	-0.379669697	-0.370580371	-0.27204848	-0.357003121	-0.380175091	-0.357603828	-0.357856973	-0.384911616	-0.346910493	-0.335049398	-0.315471659	-0.347854408	-0.392553635	-0.479187554	-0.550799123	-0.701133762	-0.873469076	-1.031187189	-1.042796265	-1.080354581	-1.138420849	-0.979766337	-0.809724152	-0.704146139	-0.421422797	0.093667783	0.108041975	0.134523234	0.332966884	0.570841142	0.793063613	1.113219176	1.492657893	1.747768248	1.975904528	2.100544486	2.002329239	1.885811906	1.717245536	1.393816201	1.033051272	0.664966276	0.28514801	-0.047786548	-0.39867209	-0.604966139	-0.776799624	-0.867351407	-1.029628129	-1.070922476	-1.256298221	-1.430342895	-1.647490351	-1.992430874	-2.347921363	-2.702530886	-3.127975232	-3.473610312	-3.814420057	-3.922279146	-4.024621758	-3.872155196	-3.575399045	-3.111865497	-2.553881792	-1.956524148	-1.353263317	-0.811791819	-0.299157695	0.170801415	0.41364751	0.478716508	0.493759489	0.362495965	0.168915186	0.059263198	-0.060768572	-0.10662255	0.006122401	0.303018472	0.664736327	1.059990465	1.622579757	2.135421079	2.606028634	2.986213832	3.18609972	3.219829604	3.06785256	2.760443013	2.321012532	1.854347487	1.25588052	0.780386999	0.325679146	-0.036877784	-0.195987384	-0.238489315	-0.286465793	-0.13671899	0.0158761	0.082277646	0.125707165	0.162712239	0.225863493	0.119382911	0.005695354	-0.078270146	-0.084029918	-0.007832894	0.09675998	0.414835831	0.737857903	1.185228533	1.609956142	2.106076289	2.386874453	2.68222406	2.780676912	2.619505546	2.347472208	2.013001391	1.455791012	0.943781671	0.389486544	-0.131307446	-0.589038078	-0.932464952	-1.124702776	-1.176919654	-1.08315732	-0.971940943	-0.901191939	-0.680841242	-0.586457586	-0.495348171	-0.465844709	-0.4970366	-0.529924937	-0.727000875	-0.894302852	-1.098475406	-1.258492324	-1.584238236	-1.801041841	-2.016902148	-2.227517369	-2.455124045	-2.557698442	-2.598321285	-2.518514852	-2.364594001	-2.032074612	-1.581198443	-0.927894812	-0.320472621	0.35437209	1.116570523	1.73094679	2.158851726	2.402366742	2.485938969	2.32121679	1.905204822	1.430243495	0.733339902	0.053955185	-0.562598335	-1.086445169	-1.528047215	-1.768913742	-1.836001301	-1.743649162	-1.572631186	-1.336158512	-1.162830008	-1.110493227	-1.123678062	-1.160574687	-1.329480243	-1.560911553	-1.713014842	-1.897283508	-1.861703967	-1.698253044	-1.399407684	-0.922536856	-0.351375055	0.376517298	1.042938082	1.806168703	2.391370162	2.766871274	3.124578415	3.300847431	3.234725815	3.227496077	3.150111125	2.997543423	2.970983294	2.89080111	2.942428175	3.020383674	3.007360539	3.015222513	2.961277433	2.723917876	2.334998114	1.778741315	1.126711286	0.41998094	-0.286718206	-0.94238065	-1.480849818	-1.849752874	-2.069249993	-2.002472199	-1.809777666	-1.483919727	-1.04575799	-0.64197965	-0.289504625	-0.003807145	0.237249534	0.261681355	0.202685385	0.064888223	-0.067503205	-0.217149264	-0.34711256	-0.43140444	-0.511177482	-0.508239394	-0.461859512	-0.469616645	-0.413319804	-0.470834671	-0.561485136	-0.630206918	-0.80214779	-0.951688698	-1.101287628	-1.242118579	-1.193855456	-1.186391921	-0.985136939	-0.825454973	-0.514619727	-0.286734163	-0.081924832	0.073226677	0.155778004	0.106181882	-0.076935944	-0.321739799	-0.559491804	-0.769982743	-1.046598434	-1.095625982	-1.122230104	-1.125888717	-0.931519061	-0.593318322	-0.340121304	0.060382518	0.344290835	0.47355326	0.588827043	0.683324158	0.557945535	0.376867677	0.199386716	-0.017150918	-0.202125599	-0.330462689	-0.344568152	-0.237481653	-0.057494895	0.159582525	0.411241013	0.677222004	0.951796244	1.13954956	1.190317102	1.164843682	1.131063772	0.952919865	0.7503416	0.62580464	0.435599591	0.305499981	0.26235957	0.314284745	0.413349308	0.540473034	0.690046502	0.804974791	0.954419732	1.048055039	0.990036623	0.868442901	0.643107056	0.427970825	0.029391657	-0.263654903	-0.703990181	-1.002099095	-1.257592347	-1.397929046	-1.395837412	-1.346816054	-1.103187454	-0.858703972	-0.498179998	-0.149659497	0.212166764	0.503122768	0.775675324	0.932073029	1.099109047	1.059797316	1.033162109	0.925381645	0.763119467	0.522830815	0.392139607	0.296451829	0.278899737	0.294278597	0.394345286	0.486459358	0.687243518	0.953893229	1.157372072	1.429190036	1.558695109	1.603297555	1.60909656	1.498289779	1.1604986	0.828698196	0.4863637	-0.024563721	-0.424845056	-0.892942636	-1.263778334	-1.519175449	-1.730275784	-1.774203471	-1.66895506	-1.563018973	-1.419073041	-1.176235051	-0.980228962	-0.796020074	-0.662456084	-0.586856885	-0.573943213	-0.664372754	-0.817901486	-0.902842896	-1.169582401	-1.310581959	-1.542138876	-1.615814075	-1.775977898	-1.829145379	-1.801945819	-1.76126785	-1.686894415	-1.501307761	-1.375298212	-1.088904642	-0.827017092	-0.576668812	-0.211706357	0.206245948	0.55835644	1.063902423	1.509932823	1.907364228	2.260305615	2.550575717	2.816329335	2.92314268	3.053795747	2.990568024	2.851009622	2.69976436	2.519681462	2.278414396	2.103138567	1.868697781	1.629564598	1.358499616	1.084493565	0.700260765	0.423440386	-0.022752162	-0.384207483	-0.806502362	-1.198164638	-1.557248509	-1.895420443	-2.099434567	-2.120900576	-2.103464521	-1.856359562	-1.559076296	-1.217101191	-0.828622744	-0.406199014	-0.062227335	0.261408761	0.413899779	0.525577944	0.629696092	0.53770234	0.47409376	0.416613911	0.360643133	0.312672786	0.420026862	0.505123319	0.598980294	0.682036906	0.776060901	0.844348193	0.828913805	0.729395913	0.453202076	0.171173073	-0.118490174	-0.507260527	-0.91902213	-1.266770874	-1.559105451	-1.67808635	-1.753431372	-1.725149313	-1.582628518	-1.29802278	-1.065699559	-0.703650485	-0.423366568	-0.068218971	0.167894902	0.430816962	0.715035761	0.892177034	1.045711834	1.203370195	1.353606655	1.408680661	1.550002588	1.613041442	1.623522057	1.578891798	1.450706432	1.347478694	1.217798052	0.898363538	0.594913813	0.248090224	-0.134342429	-0.50096532	-0.846593986	-1.189807727	-1.392740122	-1.580742326	-1.742917745	-1.693837432	-1.579908903	-1.443827305	-1.250783648	-0.920391118	-0.712560012	-0.403732453	-0.233756589	-0.045509476	-0.031895738	-0.031839151	-0.115954886	-0.180111429	-0.305760027	-0.368655057	-0.48832496	-0.468077242	-0.39160231	-0.257073841	-0.079456952	0.204813367	0.476638981	0.83378692	1.005287224	1.270191256	1.359249097	1.351768665	1.303843571	1.121114098	0.977122557	0.735129581	0.562563952	0.456613198	0.402870097	0.32738039	0.368593448	0.369244178	0.429627068	0.424823171	0.484747406	0.513932824	0.455367457	0.387725332	0.294544671	0.267816557	0.212411384	0.290594138	0.330577461	0.315329405	0.393189956	0.551809037	0.57196298	0.544609545	0.468952248	0.327924272	0.156930759	-0.050977263	-0.202349474	-0.354627632	-0.418935239	-0.413748131	-0.385579573	-0.238083713	0.048701416	0.297121168	0.429269704	0.590420166	0.6284453	0.632434487	0.37293233	0.098433683	-0.247380029	-0.649728135	-1.070529923	-1.336329059	-1.482681807	-1.536393187	-1.437944858	-1.192721841	-0.855063382	-0.434076754	-0.144152017	0.179446687	0.366678453	0.499671916	0.509370443	0.311577534	0.110307876	-0.068823284	-0.382753891	-0.544505639	-0.756120515	-0.775967039	-0.83111632	-0.718103286	-0.653705441	-0.463483379	-0.384605484	-0.189993613	-0.014067832	0.076310931	0.156873816	0.229762695	0.283733255	0.199654771	0.210332028	0.173840886	0.079286167	0.008657996	-0.171309425	-0.381209317	-0.613872958	-0.961853648	-1.179149647	-1.332665309	-1.462907862	-1.385322585	-1.286761512	-1.057627581	-0.742348351	-0.258099058	0.176792219	0.668049306	1.096444408	1.388464386	1.670593048	1.763072816	1.938360149	1.906337018	1.948617258	1.928246541	1.840073855	1.910023381	1.933101105	1.98166376	1.988369091	1.974947279	1.903411755	1.737515348	1.431049215	1.054214774	0.667256623	0.232353082	-0.099001682	-0.409921412	-0.621104577	-0.725565792	-0.647116577	-0.486391137	-0.253240183	-0.061952483	0.173835367	0.353243875	0.39324307	0.406179567	0.203821368	0.012370887	-0.209336157	-0.430499476	-0.485822878	-0.523345482	-0.441517511	-0.343314258	-0.125125981	0.127413143	0.229083103	0.284718516	0.287204345	0.104118989	-0.283230176	-0.678314317	-1.073295426	-1.346058824	-1.557543283	-1.523892808	-1.338241971	-0.891430571	-0.361341743	0.248757817	0.904798737	1.453710366	1.77541818	1.870163779	1.711534019	1.172684046	0.422984357	-0.417149648	-1.420008537	-2.320155609	-3.012882132	-3.588489811	-3.856334234	-3.811144242	-3.554104392	-2.97626064	-2.370567931	-1.717471055	-1.03808298	-0.515951708	-0.129594146	0.135791677	0.227760297	0.212173205	0.151608543	0.034517886	-0.056249641	-0.049739239	0.059615748	0.175697588	0.39122174	0.645789628	0.935897749	1.212174938	1.380721831	1.533687327	1.65333103	1.613612893	1.684167237	1.625763086	1.499459464	1.505115992	1.476117487	1.385227764	1.290254441	1.199368844	1.079874624	1.046596533	0.851883031	0.827927709	0.792050697	0.76452065	0.769830791	0.915911829	1.170381584	1.398004355	1.721206112	2.005139736	2.153405484	2.23856898	2.180144841	1.973357968	1.575312131	1.018664271	0.490081073	-0.230174661	-0.806110747	-1.400612845	-1.862073625	-2.131901632	-2.301349734	-2.279283734	-1.997971211	-1.740276777	-1.362942541	-1.058730651	-0.72758653	-0.455428931	-0.297798101	-0.254376297	-0.271709373	-0.356656697	-0.473461805	-0.630841252	-0.761612621	-0.882296251	-0.871003268	-0.771261972	-0.611977889	-0.43935996	-0.204709729	0.119607323	0.316101354	0.595340394	0.755173502	0.773738704	0.822703108	0.749399437	0.596870967	0.33024297	0.077169352	-0.112068706	-0.426031246	-0.517912134	-0.709367888	-0.713214522	-0.668617355	-0.529482846	-0.316070197	0.005545087	0.215684899	0.490334459	0.58486826	0.715029287	0.649255807	0.551825572	0.346083703	-0.004513416	-0.319772634	-0.650353905	-1.027900083	-1.242925868	-1.422277885	-1.436242935	-1.340322335	-1.214584834	-0.953631337	-0.780233982	-0.486126373	-0.322820695	-0.209900058	-0.21491953	-0.337113057	-0.403003216	-0.568015342	-0.77189999	-0.867914596	-0.871260155	-0.779230575	-0.562564475	-0.214248695	0.33125278	0.887811077	1.480870976	2.026413867	2.595950137	2.984093914	3.364363645	3.523234549	3.514950826	3.396648468	3.264339827	2.860495086	2.499486648	2.097050684	1.647710126	1.238105259	0.786485569	0.421518416	0.036541053	-0.30102681	-0.545895098	-0.682406393	-0.860196587	-0.897476485	-0.888813539	-0.906472926	-0.804805132	-0.712055206	-0.614548648	-0.503032463	-0.507864036	-0.521082186	-0.592558981	-0.66198941	-0.870604066	-1.189785815	-1.493268808	-1.730263542	-1.99904573	-2.167608784	-2.163945869	-2.166758688	-1.91109669	-1.605202081	-1.209967049	-0.667602709	-0.120300319	0.385583082	0.771869433	1.096897095	1.277016535	1.30096067	1.09325615	0.803636558	0.441032431	-0.114129616	-0.528392018	-0.993638102	-1.271560573	-1.50461788	-1.573282997	-1.451742577	-1.125598886	-0.801497002	-0.357889002	0.104665345	0.556207639	0.935845499	1.162465009	1.207615269	1.181809128	0.978010342	0.750654901	0.420636938	0.202998838	-0.024681809	-0.080390501	-0.061143837	0.101128482	0.468648984	0.9020385	1.309015698	1.829347552	2.19471675	2.471776722	2.705971192	2.680307868	2.494774251	2.150919559	1.736698284	1.234888477	0.702100281	0.233323251	-0.108113761	-0.390900012	-0.606400993	-0.667013619	-0.587060066	-0.449489552	-0.284572106	-0.044754087	0.049742276	0.192302885	0.227113394	0.142513001	0.068946461	-0.153323245	-0.350456667	-0.643038607	-0.908055897	-1.087853003	-1.302180142	-1.328110479	-1.37672158	-1.241964807	-1.128248557	-0.892220223	-0.646395576	-0.438373705	-0.218010622	-0.137017436	-0.061671805	0.00299152	-0.129527042	-0.25891281	-0.469383638	-0.763013218	-1.117965117	-1.455355505	-1.657027138	-1.893885261	-2.000649801	-1.965843795	-1.892164683	-1.629529296	-1.257401512	-0.865543578	-0.380306194	0.202065265	0.639269458	1.124752264	1.531236045	1.791321882	2.06266651	2.100971031	2.082847142	1.903926655	1.724818949	1.4133297	1.186703709	0.821459232	0.611662599	0.372279622	0.170200923	0.007720208	-0.179563002	-0.231518314	-0.214581414	-0.23747144	-0.218729321	-0.196866728	-0.068336261	-0.028166115	0.107531131	0.2207529	0.454373207	0.622042023	0.816782077	0.915249608	1.163813089	1.29791193	1.401625811	1.365177078	1.43331261	1.309348728	1.234547926	1.108447819	0.980829922	0.786201048	0.665843689	0.586210054	0.444683224	0.41599437	0.421696892	0.383362308	0.322552831	0.264265398	0.101717396	-0.197533178	-0.451732614	-0.879213653	-1.307561796	-1.8000859	-2.30309936	-2.710819469	-3.090593837	-3.222367463	-3.261811469	-3.019644059	-2.638597265	-2.144843405	-1.558937577	-0.845822154	-0.143477122	0.552101021	1.05375456	1.424273187	1.539398207	1.631152688	1.49450521	1.185252722	0.876425528	0.601922267	0.358796198	0.148229345	0.03894743	0.087528755	0.302159766	0.53621229	0.898906931	1.197979038	1.537163469	1.786225504	1.825612646	1.799726824	1.597906725	1.39807071	0.934335267	0.516779368	0.133231565	-0.301203529	-0.612142685	-0.871376677	-1.062797809	-1.071554745	-1.019850248	-0.904866191	-0.655592417	-0.386541289	-0.153072848	0.064638916	0.22934076	0.394897515	0.506844394	0.524461533	0.549331523	0.39959984	0.304256625	0.047124707	-0.168500676	-0.304886399	-0.582668338	-0.847091327	-1.001560247	-1.111096943	-1.291757044	-1.317404169	-1.363022843	-1.30842192	-1.159298785	-1.095243732	-0.885553457	-0.688410791	-0.366763059	-0.087385385	0.121240498	0.487572893	0.748492591	0.975430342	1.162709567	1.256879667	1.351186851	1.325828892	1.205309582	1.068714425	0.795998295	0.480493709	0.141887628	-0.112538337	-0.425797845	-0.601536068	-0.740587574	-0.764483839	-0.724527701	-0.494179568	-0.325962784	-0.043214863	0.227512747	0.535725241	0.665822361	0.820065882	0.84678215	0.712246624	0.59391331	0.425151314	0.19427107	0.019454388	-0.104583918	-0.210376889	-0.225591946	-0.157105939	-0.05451675	0.085823619	0.130465804	0.270040736	0.382596511	0.459225343	0.638725799	0.714501069	0.81180308	0.900576453	1.076167619	1.151718167	1.278779702	1.422912598	1.433274045	1.331083246	1.174306586	0.853706899	0.376539866	-0.137627378	-0.667086472	-1.239830862	-1.674235378	-2.083844513	-2.169677003	-2.096757272	-1.725059867	-1.181999673	-0.445709129	0.244056058	0.983807528	1.674762565	2.094670257	2.417384313	2.378209805	2.089690564	1.5605224	0.850359015	0.067966953	-0.690190131	-1.411358781	-1.974258214	-2.380659225	-2.645217727	-2.591703919	-2.497857891	-2.26395058	-1.920979962	-1.581599577	-1.226324231	-0.940136597	-0.6990785	-0.409301665	-0.330982754	-0.193125811	-0.068348869	0.107169842	0.162889252	0.331584021	0.405631971	0.500640558	0.498726297	0.496618278	0.491677885	0.395457157	0.343352419	0.309036213	0.341035414	0.305024509	0.37808563	0.536786074	0.614483411	0.754221741	0.9147936	0.899114633	0.880686007	0.73793235	0.559953689	0.283163418	-0.041914919	-0.292943127	-0.578175989	-0.75075747	-0.792832011	-0.66131699	-0.509468409	-0.19019433	0.176658777	0.553602014	0.895487989	1.093798846	1.291870363	1.343450487	1.279907699	1.211150781	0.972697865	0.742713962	0.495275505	0.334314553	0.099325168	0.025173788	-0.009775992	-0.070137751	-0.111278643	-0.129792831	-0.125402074	-0.229040999	-0.154820502	-0.193669867	-0.126587893	-0.085373828	0.138738986	0.394745815	0.62521529	0.887593408	1.252188842	1.491473142	1.567023171	1.654867578	1.547268731	1.24713615	0.890018859	0.438620842	-0.04988632	-0.422825358	-0.897321628	-1.10033774	-1.249707253	-0.364761544	-0.240359882	-0.108527991	0.02385293	0.280507942	0.445004437	0.596278033	0.638003949	0.714105455	0.77919632	0.71722299	0.666042204	0.51982096	0.349809759	0.261759629	0.053513725	-0.006941091	-0.121266961	-0.215648533	-0.105659442	-0.04494653	0.19996587	0.449104147	0.802501303	1.262611423	1.672067057	2.058083112	2.349963644	2.610351788	2.611897075	2.498802825	2.264710565	1.779109296	1.213584269	0.623676981	-0.103476342	-0.734309417	-1.373037552	-1.789264736	-2.113797306	-2.361368897	-2.347766083	-2.238877526	-2.099347831	-1.895694162	-1.714502136	-1.599371247	-1.563057969	-1.515786838	-1.444666731	-1.491585698	-1.5018046	-1.455067584	-1.375828245	-1.2068537	-0.947258805	-0.655715743	-0.361863904	0.030895794	0.390921222	0.663273899	0.872740003	0.917387871	0.912485294	0.794598868	0.633028025	0.417977826	0.12685967	-0.196499828	-0.418337936	-0.552097077	-0.740991637	-0.850089783	-0.812215744	-0.787044059	-0.691905323	-0.492877056	-0.221973046	0.04794144	0.476568949	0.748560749	1.171123687	1.42945088	1.605995381	1.670758006	1.578798278	1.383441794	1.018055521	0.570198933	0.011025072	-0.576066953	-1.02618805	-1.449702375	-1.642180386	-1.702042782	-1.50290304	-1.161047001	-0.625313787	-0.010990028	0.503074703	1.093940341	1.497651503	1.736856604	1.831917819	1.754838381	1.569698352	1.318573768	1.03400659	0.845565858	0.749447987	0.722336966	0.945576086	1.138004941	1.442023368	1.696692619	1.91780191	2.040271079	1.998510697	1.796229039	1.495359586	1.033830445	0.61555177	0.091762629	-0.174958987	-0.465280242	-0.521021571	-0.452884123	-0.151529704	0.127241944	0.419837066	0.737406792	1.002723756	1.190003803	1.176237652	1.040962255	0.820866645	0.578068482	0.29276767	-0.011744327	-0.366640539	-0.55436056	-0.787489418	-0.985602452	-1.15218857	-1.329451038	-1.625186439	-1.909267205	-2.289119103	-2.546532616	-2.871995791	-3.123571656	-3.217133563	-3.147729434	-2.838205752	-2.423533272	-1.858393326	-1.192668287	-0.487687241	0.149944838	0.71908656	1.247133758	1.42687696	1.511759785	1.410428058	1.128853036	0.697303645	0.292193719	-0.234713373	-0.63858905	-0.903711244	-1.179114889	-1.257545701	-1.177949142	-1.115571401	-0.828379168	-0.596331013	-0.270585462	0.004797994	0.156881188	0.362809323	0.522957423	0.502156384	0.525896782	0.449839658	0.382247738	0.373534936	0.250701628	0.254303636	0.339403441	0.401434862	0.56605134	0.83839642	1.083331647	1.480557109	1.723987013	2.094600266	2.316968614	2.437676193	2.346322378	2.21015479	1.905793755	1.450416573	0.932517213	0.341537873	-0.250542144	-0.769878944	-1.174048572	-1.551347439	-1.749129681	-1.744680125	-1.685511636	-1.420518117	-1.120512694	-0.888055809	-0.52950289	-0.343514566	-0.129929331	-0.034550711	0.038977008	0.037053726	0.065879551	0.071743479	0.027586236	0.076444599	0.113135125	0.130238207	0.171711406	0.267677138	0.265600012	0.157883536	0.083309093	-0.001974775	-0.111856719	-0.217108816	-0.301631747	-0.224329189	-0.199804251	0.035326586	0.316980186	0.630903152	1.125468918	1.496681487	1.99227132	2.356081061	2.7621603	2.891047564	2.991072191	2.945252771	2.792149028	2.488295132	2.082467487	1.677582262	1.139018909	0.67873165	0.158803114	-0.349236546	-0.737058595	-1.052149712	-1.301305089	-1.370269239	-1.406604454	-1.377218201	-1.212113822	-1.039696781	-0.812290703	-0.62479515	-0.486469801	-0.359313389	-0.313703459	-0.345422996	-0.404769031	-0.554017213	-0.756318095	-0.991745866	-1.27866332	-1.494802237	-1.706410317	-1.86098754	-2.018413674	-2.124215794	-2.227865387	-2.28043527	-2.354596993	-2.354829913	-2.406687552	-2.39652753	-2.349561	-2.18230001	-2.066364753	-1.921375234	-1.636015212	-1.313584015	-0.953754076	-0.603953043	-0.199794297	0.204524908	0.593686543	0.9426228	1.210859551	1.37210136	1.551926277	1.730052545	1.727254882	1.827833877	1.823387784	1.880774195	1.846589381	1.834442805	1.723360446	1.566623036	1.388839854	1.215777153	0.91469968	0.77139875	0.627350737	0.515372479	0.392687984	0.507329578	0.611824551	0.822779099	1.021471719	1.271275644	1.538500083	1.69643046	1.814355173	1.748875871	1.665924703	1.550542338	1.407571075	1.154304715	1.061661713	0.964901577	1.080539084	1.111165899	1.272200264	1.52866019	1.689262994	1.753803659	1.81088614	1.632968649	1.347327608	0.911176995	0.316058961	-0.297169892	-0.937037766	-1.567544908	-2.117391027	-2.476100492	-2.805862105	-2.850532617	-2.906508808	-2.802807186	-2.684136826	-2.527198259	-2.277701401	-2.213490785	-2.09444892	-2.026489282	-1.981110825	-1.949735379	-1.851916064	-1.634792557	-1.483527214	-1.159115391	-0.786075391	-0.426988892	0.01702287	0.426488405	0.736766768	1.077201171	1.307132857	1.401571826	1.486105537	1.477656182	1.476890833	1.322512803	1.236404337	1.094662773	0.898799778	0.6764325	0.441610168	0.1661182	-0.100723842	-0.36023869	-0.532574533	-0.721830564	-0.809488837	-0.930240835	-0.850642333	-0.790805637	-0.522824602	-0.305947106	-0.117114624	0.11233162	0.315016816	0.464290968	0.609043004	0.598116575	0.59920994	0.559497425	0.485475935	0.406636942	0.396376265	0.421014305	0.490674457	0.69047676	0.737788071	0.925829139	1.111134514	1.168202239	1.201648929	1.272558786	1.270748303	1.201418719	1.214425061	1.188966182	1.147145105	1.143862733	1.077961909	1.048035381	0.991925914	0.885405535	0.836761722	0.618393819	0.292102507	0.039176516	-0.331227939	-0.616078338	-0.9369398	-1.173654788	-1.257336598	-1.373853496	-1.354993907	-1.247234758	-1.167649906	-1.122459296	-1.051732395	-1.005695948	-0.984396034	-1.032365583	-1.037139991	-1.043277985	-1.015351689	-0.931814786	-0.762180939	-0.529785816	-0.19604682	0.06050713	0.339559506	0.524316184	0.566731131	0.540951908	0.436240628	0.179267826	-0.110557934	-0.491873317	-0.788491721	-0.955333159	-1.038296704	-0.900198488	-0.628673166	-0.209879286	0.199978629	0.767193366	1.148036379	1.427270602	1.653371312	1.52445145	1.307242057	0.898412734	0.388694496	-0.219000573	-0.789721876	-1.215481926	-1.543627046	-1.663189945	-1.597140033	-1.392514448	-1.06382499	-0.567282333	-0.057083696	0.432078675	0.922787444	1.283697705	1.518526963	1.650812515	1.728311898	1.813265155	1.673889355	1.506218837	1.364539262	1.0869539	0.735622005	0.44840424	-0.009934468	-0.396915219	-0.74296241	-1.15523034	-1.405080601	-1.556287093	-1.514861559	-1.412150652	-0.988683391	-0.481617929	0.059694613	0.748343788	1.487554146	2.109973618	2.597316927	3.028580884	3.127541975	3.195540171	2.96136625	2.554798253	2.108615912	1.595515017	1.144309029	0.650962833	0.156398723	-0.166968495	-0.530082902	-0.812070144	-1.060403413	-1.324918932	-1.485124517	-1.732475592	-1.968447086	-2.149217478	-2.219575834	-2.267075375	-2.233105856	-2.092044094	-1.799980204	-1.512414521	-1.065167282	-0.683818964	-0.327890606	-0.128082927	0.056003778	0.116423347	0.036852829	-0.192747369	-0.351985104	-0.67081214	-0.935043747	-1.158567525	-1.261959722	-1.266618354	-1.105784491	-0.890648009	-0.697324951	-0.327488723	0.043800303	0.281246078	0.569794616	0.776990563	0.811702542	0.882749049	0.980178395	0.935961298	0.987654056	0.979459896	1.104742098	1.078827366	1.243967261	1.23852771	1.296690738	1.28772617	1.160295986	1.035786209	0.928909373	0.657795997	0.473052313	0.261032578	0.061561082	-0.067614544	-0.162094863	-0.092875502	0.002356991	0.086960811	0.275138782	0.453062925	0.547234887	0.572186686	0.581296494	0.560691789	0.301055588	0.113827669	-0.192192104	-0.411847022	-0.67176253	-0.971600904	-1.094117585	-1.27641942	-1.253034471	-1.248028673	-1.225382431	-1.025914484	-0.890638102	-0.696617276	-0.45820215	-0.200426882	0.080839399	0.269244526	0.561393224	0.799329211	1.016631094	1.170096344	1.296053814	1.363007373	1.346438396	1.246805706	1.078996148	0.867779544	0.631985468	0.465277855	0.280389096	0.179407655	0.130634102	0.175103785	0.365992086	0.651932762	0.951858606	1.179958073	1.519308718	1.651865909	1.659321675	1.596106895	1.314709441	0.900569388	0.38092578	-0.24838054	-0.853651366	-1.502297875	-2.07569331	-2.402213027	-2.670183763	-2.800421724	-2.728934289	-2.613574069	-2.35533321	-2.055575374	-1.668914132	-1.320432239	-1.113693723	-0.874548183	-0.709779875	-0.612295108	-0.415724093	-0.3752138	-0.174216264	-0.051225996	0.212026408	0.433825601	0.711794608	0.952992335	1.215184234	1.283604721	1.358484702	1.349504743	1.323700383	1.147592985	0.891336269	0.676911254	0.447328219	0.236457027	0.0986833	0.13049186	0.055401123	0.127665355	0.242915	0.26857074	0.351179717	0.278558152	0.184727176	-0.001627929	-0.128997534	-0.3940203	-0.626961136	-0.756067246	-0.80670059	-0.861583413	-0.79541256	-0.562116446	-0.26226249	0.027175098	0.320494774	0.683347004	0.958667728	1.058284687	1.175089455	1.106919795	1.017164683	0.909606107	0.677275254	0.421505706	0.329598405	0.191339855	0.134170231	0.120212758	0.157621554	0.286307711	0.46019166	0.587649879	0.817065678	0.93674377	1.033376999	1.120538488	1.117503033	1.113793927	1.140071097	1.189651827	1.166172305	1.133064852	1.082561963	1.029396565	0.978102119	0.911134204	0.743533078	0.484735465	0.299217255	0.000965902	-0.37729979	-0.661415323	-1.015798854	-1.280880232	-1.485804962	-1.504830915	-1.628355513	-1.544012553	-1.404848798	-1.242527607	-1.157973225	-0.963636701	-0.856339749	-0.820701379	-0.844584082	-0.920592244	-1.061897888	-1.272331967	-1.554149253	-1.719133231	-1.872223145	-1.954755204	-2.003079683	-2.012378005	-1.8036695	-1.67819121	-1.421981345	-1.1675614	-0.990221895	-0.75063877	-0.449349407	-0.229482995	-0.106482766	0.058820284	0.285676338	0.500117354	0.623437097	0.913992327	1.128207882	1.224372528	1.399905119	1.520844983	1.503663854	1.470227943	1.424502604	1.23025204	0.987090262	0.755897252	0.504328276	0.292802223	0.251916737	0.19819904	0.282093735	0.420847232	0.602199818	0.895836495	1.024441064	1.195015461	1.315194942	1.403643402	1.327483128	1.289878541	1.237681211	1.116227907	1.13380109	1.204401155	1.378785466	1.700350791	1.997164201	2.396836955	2.725084394	2.982789459	3.040060572	2.944040946	2.754851221	2.31415496	1.679959029	0.934079813	0.13974758	-0.613788762	-1.272514177	-1.890729638	-2.332122727	-2.682867838	-2.777555888	-2.768369494	-2.609412035	-2.435116526	-2.309288695	-2.077424418	-1.932725401	-1.878025298	-1.785800778	-1.699402829	-1.707563669	-1.648714802	-1.53546313	-1.384517878	-1.159628506	-0.96309071	-0.646178247	-0.46725103	-0.219956381	-0.07063786	0.031995377	0.142381609	0.068588069	0.110972724	0.129837975	0.137756382	0.230917881	0.4377408	0.564391984	0.8379224	0.988772273	1.255716782	1.301349866	1.350559448	1.277809503	0.991101955	0.644057154	0.244608135	-0.160212264	-0.657193595	-1.016731484	-1.375358032	-1.4926418	-1.476430707	-1.299029169	-0.964235035	-0.48310344	-0.021900064	0.482339663	0.887738041	1.22420125	1.470476616	1.559572058	1.427532812	1.284185084	1.022956116	0.672368926	0.415062854	0.160983555	0.037166697	-0.018045105	-0.080694518	0.099077145	0.213112471	0.352422613	0.542776769	0.543965588	0.520578714	0.349991776	0.037781542	-0.311175816	-0.759015457	-1.230645575	-1.611768948	-1.936651243	-2.133083089	-2.196220263	-2.036148349	-1.814946491	-1.404792805	-0.854786053	-0.434240568	0.102572291	0.474593999	0.703758232	0.864852772	0.847762636	0.842762613	0.635584423	0.451331812	0.282445288	0.109282039	0.010855273	0.002659542	0.191251136	0.349721368	0.50801339	0.760089451	0.975679176	1.124477729	1.246129788	1.383904821	1.391132909	1.384010931	1.317028801	1.311219009	1.338536167	1.310843087	1.429273494	1.538789537	1.642826616	1.787930488	1.865423808	1.939938715	1.927204197	1.809017413	1.635123273	1.404569382	1.101368441	0.853967897	0.538081829	0.198505835	-0.046910364	-0.315549469	-0.584501637	-0.80897204	-0.904597105	-1.105211498	-1.22437558	-1.236837466	-1.272869253	-1.267558491	-1.143388148	-0.984358741	-0.778760388	-0.599909474	-0.379945353	-0.166170168	-0.033435964	0.007349815	-0.081898052	-0.234638883	-0.395638092	-0.686018899	-0.996190412	-1.266811321	-1.387050428	-1.397690981	-1.329721924	-1.053179741	-0.667783552	-0.255371947	0.091304738	0.524349967	0.644188295	0.701758403	0.528010089	0.164922588	-0.252240021	-0.836378984	-1.459911907	-1.927138087	-2.294618057	-2.527113387	-2.500332054	-2.335029669	-2.081188724	-1.707288527	-1.387093698	-1.183269265	-0.983323516	-0.978677545	-1.060793408	-1.264646654	-1.467796386	-1.627138926	-1.621691202	-1.544470507	-1.174406342	-0.728460757	-0.15874203	0.560832436	1.311161092	1.891537808	2.388396073	2.527921802	2.556514616	2.282949266	1.933354093	1.40987842	0.899668816	0.418741768	0.098255067	0.00198804	0.222901239	0.524653953	1.087766713	1.671405173	2.277060108	2.727921508	3.038732421	3.166750129	3.032142176	2.756931763	2.363810418	1.805421178	1.200675441	0.723282359	0.325456146	0.085875769	0.013341297	0.137231688	0.387566328	0.695451652	1.097071867	1.398064498	1.717793446	1.978790362	2.070680743	2.079460509	1.970612132	1.803520185	1.521899694	1.304877542	0.998389478	0.767408865	0.481625891	0.180339612	-0.067381386	-0.238260521	-0.408559333	-0.620746012	-0.70081079	-0.862945528	-0.88107953	-0.979033155	-1.117142558	-1.211033525	-1.279139018	-1.482942167	-1.644254194	-1.861533866	-2.170077062	-2.39249132	-2.591723662	-2.628274171	-2.720662234	-2.586947624	-2.450611712	-2.118332833	-1.870511168	-1.495701963	-1.150627152	-0.913107559	-0.617353691	-0.492760972	-0.515472889	-0.478367816	-0.449574245	-0.450622935	-0.439286296	-0.369711486	-0.207951107	0.042067033	0.421176208	0.684886897	0.830493454	0.997325012	0.916369655	0.752203498	0.339395437	-0.170664463	-0.714952085	-1.360601881	-1.972254426	-2.408775197	-2.764222909	-2.843998219	-2.704786421	-2.304730257	-1.869155932	-1.218934163	-0.454480843	0.184510811	0.925009906	1.549343964	2.048682647	2.412495205	2.667397457	2.932915314	2.993941652	3.040323529	3.038140399	2.906503822	2.761833627	2.585503789	2.223258396	1.935923601	1.516784388	1.134115835	0.845356256	0.572148635	0.401329746	0.298740938	0.319521973	0.32557615	0.554965326	0.696130695	0.756517068	0.735855941	0.684460793	0.416288975	0.058047736	-0.47883757	-0.952768216	-1.437043204	-1.769668165	-2.01294631	-2.083341677	-1.888093894	-1.552506927	-1.050804409	-0.431349617	0.088620207	0.557771776	0.949620182	1.1434485	1.166511002	1.090420846	0.9354782	0.703189235	0.455295768	0.435659856	0.423270023	0.586850078	0.898871281	1.174671051	1.541419958	1.791905772	1.967258502	1.963039466	1.851567385	1.622637502	1.251522891	0.839174847	0.453820592	0.085771122	-0.161076383	-0.343764472	-0.478579211	-0.47865699	-0.582866328	-0.699192692	-0.903261648	-1.236376365	-1.704558979	-2.317397023	-2.934009474	-3.50831389	-3.93671084	-4.251430745	-4.189057174	-3.844884942	-3.315619663	-2.43152659	-1.490295121	-0.425049049	0.521428262	1.313597129	1.830369624	2.118006506	2.079139006	1.809168066	1.291763163	0.826287677	0.276396266	-0.131782635	-0.405072984	-0.445654835	-0.250584616	0.091438545	0.584468225	1.113958631	1.580924079	1.966117199	2.183703643	2.23828913	2.039933974	1.762547411	0.773526534	0.79507644	0.820931992	0.580827607	0.361094962	0.069119732	-0.255538208	-0.533235573	-0.800808197	-0.812220737	-0.802075733	-0.701531694	-0.556102008	-0.327444771	-0.062849919	0.072085961	0.070738607	-0.016476382	-0.293397573	-0.612086595	-1.064778472	-1.592064636	-2.025137678	-2.401805507	-2.548792206	-2.613373001	-2.439529229	-2.159589906	-1.683639772	-1.055846401	-0.527727363	0.088590972	0.526126513	0.814374855	0.979780326	1.058101267	0.886177137	0.711109199	0.334524285	0.028684062	-0.226307011	-0.523708946	-0.691081723	-0.721765042	-0.723156121	-0.633402801	-0.495918795	-0.286250213	-0.220873606	-0.044251556	0.050006457	0.01828053	-0.10308485	-0.181719767	-0.318121999	-0.47374923	-0.564448816	-0.746517792	-0.717384151	-0.717525598	-0.602083194	-0.397681871	-0.143934438	0.208716004	0.532689036	0.803366842	1.150037267	1.427881064	1.55982169	1.728450692	1.784847065	1.794947557	1.70945767	1.671777386	1.538030544	1.343886959	1.125500353	0.97041613	0.755489375	0.620402632	0.492051206	0.385067253	0.297277196	0.188439965	0.063499162	0.012050532	-0.002167408	-0.089348695	-0.100134311	-0.044201342	-0.070327356	-0.062189228	-0.008697001	-0.043009327	-0.012522773	-0.029861729	-0.129075552	-0.135489136	-0.272353194	-0.418246977	-0.523726029	-0.67302107	-0.714146804	-0.729045452	-0.828350884	-0.853958459	-0.838188306	-0.761404327	-0.872085642	-0.830163656	-0.957224284	-1.151326719	-1.314530202	-1.42398797	-1.61480056	-1.8151163	-1.882215912	-1.770711577	-1.628655373	-1.37314147	-1.056137139	-0.6103032	-0.093030826	0.469216224	0.8728759	1.255603474	1.552713095	1.750902985	1.891760114	1.908961693	1.900536881	1.880026957	1.833346425	1.889910102	1.932313567	2.133709463	2.272421927	2.526778498	2.716132616	2.858671178	2.971374522	2.909879859	2.668252716	2.322966972	1.908886626	1.433740368	0.869165755	0.389236321	-0.084894062	-0.438870501	-0.657033432	-0.623616084	-0.589742254	-0.365698791	-0.121886529	0.24772156	0.563136623	0.894568912	1.018242887	1.188655931	1.12757759	1.045394692	0.844251177	0.589282843	0.371236095	0.022657984	-0.293579923	-0.553975409	-0.848158242	-1.054560338	-1.264401315	-1.474838227	-1.720614834	-1.866623862	-2.076966887	-2.312866319	-2.533832709	-2.811045221	-3.043288261	-3.277424112	-3.378650182	-3.578519472	-3.588604841	-3.552890434	-3.454876665	-3.18918206	-2.899629825	-2.443412425	-1.989029328	-1.403057105	-0.835153211	-0.343779689	0.134708593	0.604506215	0.904319365	1.080084279	1.101842932	0.979273272	0.807911265	0.512109975	0.161498084	-0.240219171	-0.594756835	-0.910144302	-1.049341935	-1.241448149	-1.241550834	-1.110316391	-0.87143713	-0.540310802	-0.18069851	0.153009602	0.637028343	0.984286887	1.284488265	1.542832702	1.736150154	1.822306542	1.79403558	1.734421105	1.577273347	1.497692735	1.273202747	1.116622707	1.017745362	0.829574462	0.779651947	0.805588338	0.920935982	0.98820276	1.169444216	1.396633217	1.547925646	1.74137853	1.984189052	2.198047565	2.373472419	2.513309786	2.542455405	2.642624892	2.667779895	2.721119119	2.639641343	2.568845925	2.419407123	2.192257848	1.897972691	1.566494027	1.243559508	0.892110302	0.45803271	0.111456989	-0.271780348	-0.640811189	-0.835056648	-1.071236308	-1.18877543	-1.121344424	-1.093574687	-0.928388666	-0.7965822	-0.640777473	-0.457557721	-0.340071578	-0.230756196	-0.196437221	-0.21270832	-0.285152851	-0.360672117	-0.528853405	-0.603319453	-0.672341382	-0.736737035	-0.82319285	-0.749381845	-0.713387494	-0.685074634	-0.498384045	-0.465518976	-0.267261715	-0.221490986	-0.080435176	0.003265162	-0.041400269	-0.062778287	-0.173245776	-0.331245807	-0.539002223	-0.830953685	-1.093967213	-1.402609761	-1.736181556	-2.073390919	-2.30170446	-2.434669599	-2.454004731	-2.322297212	-2.105341595	-1.783752237	-1.380585106	-0.946742839	-0.577544199	-0.241315382	0.040294092	0.169956398	0.212501457	0.082641505	-0.080086339	-0.376597464	-0.572243282	-0.86048938	-1.004077084	-1.164858793	-1.192364993	-1.155759227	-1.082252552	-0.957199322	-0.75431903	-0.663775428	-0.680336857	-0.721228252	-0.747789594	-0.908025713	-1.010963432	-1.114534614	-1.128340313	-0.971461536	-0.819768161	-0.539349174	-0.05535022	0.461712648	1.040247377	1.639706411	2.29659801	2.807240902	3.264693271	3.582692826	3.847421482	3.975431189	3.9464471	3.696275962	3.43725906	3.048692901	2.576289751	2.009992334	1.4442672	0.871892154	0.284381148	-0.165605321	-0.464940738	-0.737616907	-0.776147063	-0.611901965	-0.294435228	0.093896709	0.562762864	1.059239558	1.495334616	1.834667104	1.96938882	1.939154561	1.669359504	1.275818822	0.649778084	0.028758864	-0.672881372	-1.235465223	-1.713453034	-1.983204311	-2.126783602	-2.023058852	-1.604281285	-1.159476194	-0.579276029	-0.050927826	0.531310956	1.035473172	1.393870145	1.756642593	1.852256156	1.855906965	1.896300234	1.777240877	1.542557323	1.365186491	1.137178924	0.822802589	0.535100889	0.099115497	-0.370726909	-0.84730588	-1.327891854	-1.864904473	-2.255569517	-2.512781826	-2.637410434	-2.645461831	-2.380131676	-1.96044975	-1.442455782	-0.849832636	-0.323712622	0.300448247	0.670471179	0.945642843	1.134149775	1.110046624	0.893197721	0.66163918	0.340543911	0.039191784	-0.124106979	-0.251295923	-0.330180163	-0.308300115	-0.224139709	-0.108263621	-0.034967501	-0.038000884	-0.121124781	-0.296213499	-0.665018204	-1.001776002	-1.425878475	-1.788594577	-2.0935303	-2.36089493	-2.543671179	-2.594630448	-2.506908898	-2.402612919	-2.140901994	-1.934429852	-1.6508658	-1.396542196	-1.040347725	-0.797624893	-0.471873362	-0.213517134	0.14640527	0.582445066	0.920558192	1.366588201	1.786726305	2.099127142	2.463240168	2.650460245	2.729674301	2.667231884	2.535762564	2.26967149	1.951073493	1.575581276	1.209278905	0.870409174	0.443251578	0.110346596	-0.103264873	-0.290530605	-0.441035261	-0.427405386	-0.419214275	-0.272922531	-0.084793576	0.241509828	0.506973639	0.891602195	1.240344427	1.599985189	1.82550538	1.982537737	1.861108299	1.639461468	1.252669742	0.722498021	0.100912225	-0.635742606	-1.385087996	-2.023703175	-2.52538932	-2.818224583	-2.897313227	-2.757948318	-2.409573828	-1.869349252	-1.362563318	-0.81618305	-0.408123181	-0.101700328	0.144180043	0.140671293	0.032532258	-0.245838375	-0.437633469	-0.718167936	-0.826670705	-0.844484985	-0.63159053	-0.390835453	0.044447281	0.63539921	1.175125545	1.780356709	2.332617722	2.795108799	3.046062119	3.341904263	3.465826254	3.504636268	3.483128086	3.373853707	3.275789071	3.124257501	2.899958556	2.632528271	2.318186116	1.979640555	1.501279776	1.033898705	0.538096478	0.088920974	-0.370329505	-0.691094238	-0.969484924	-1.192975734	-1.175229089	-1.098610089	-0.976869075	-0.80728126	-0.590875841	-0.426526916	-0.455228189	-0.478886506	-0.639921281	-0.761746554	-1.012960409	-1.208333395	-1.492829649	-1.623843035	-1.606763204	-1.630541542	-1.534678454	-1.438202082	-1.33457226	-1.211085771	-1.166973426	-1.256156475	-1.356783281	-1.611681897	-1.861068575	-2.056860762	-2.282094377	-2.420893448	-2.436945657	-2.296587651	-2.224365764	-1.976471428	-1.708188741	-1.558841656	-1.283986079	-1.21501627	-1.233731803	-1.226214337	-1.32746867	-1.537595064	-1.633205916	-1.723607041	-1.771754184	-1.642626959	-1.326432516	-0.935333014	-0.470857032	0.130489611	0.739769929	1.403778127	1.900778925	2.369267199	2.594170715	2.806015154	2.832135587	2.667104899	2.448419891	2.196917366	1.895361724	1.6249716	1.40879806	1.182580897	1.081532533	1.071325886	1.145681885	1.221432521	1.481970025	1.626410118	1.859444173	2.0580763	2.225185303	2.398682158	2.445073259	2.463853416	2.382583762	2.293742104	2.181621131	2.11333201	1.917369893	1.767655807	1.595099518	1.489292885	1.393025679	1.2121926	1.06730044	0.981932764	0.841624175	0.609829366	0.355869527	0.061440978	-0.227937507	-0.472984443	-0.749318901	-1.11392334	-1.367835091	-1.681512994	-1.931524814	-2.153543814	-2.359499531	-2.64029172	-2.854567092	-3.015266058	-3.260456164	-3.406682253	-3.404470911	-3.452472206	-3.365103529	-3.113354704	-2.682581279	-2.186992028	-1.515508179	-0.817073965	-0.126170801	0.547253907	1.10141676	1.564302314	1.793373388	1.869932771	1.696414315	1.429692391	0.962760309	0.490061694	-0.022978362	-0.380593636	-0.724127096	-0.922559979	-0.924130933	-0.837428318	-0.5518754	-0.19033241	0.311288365	0.688999258	1.146833284	1.443357562	1.734412195	1.850134215	1.930287646	1.817577654	1.753753498	1.577535975	1.353133611	1.142528761	1.006175672	0.943533723	0.77885526	0.811539594	0.76016854	0.839229084	0.90394686	0.865367036	0.974431698	0.918039732	0.893270791	0.795619311	0.651376286	0.449331214	0.269128653	0.058727272	-0.229404242	-0.387340044	-0.530140127	-0.736202729	-0.78005599	-0.772252894	-0.870602168	-0.814793677	-0.826504291	-0.777601162	-0.837179814	-1.019716114	-1.151189484	-1.416059375	-1.645661234	-1.936299323	-2.160556878	-2.448096433	-2.532546548	-2.477449085	-2.355762785	-2.081960972	-1.716803776	-1.173858725	-0.66485977	-0.105957697	0.378985249	0.764224827	1.178464873	1.353413983	1.572106453	1.651470704	1.712708501	1.76481473	1.785447369	1.823088095	1.817639241	1.751195137	1.716491609	1.548751433	1.316643191	1.013202461	0.644153122	0.121310186	-0.45127686	-1.004303939	-1.559398967	-1.911314777	-2.258705197	-2.301512132	-2.226950611	-1.906253498	-1.558873486	-1.097998982	-0.676222395	-0.232938634	0.025911557	0.23116831	0.195269497	0.138951011	-0.052074899	-0.253010263	-0.463396736	-0.603155135	-0.596259802	-0.472882338	-0.218701783	0.107095513	0.500372004	0.857051394	1.27080834	1.587209339	1.837045777	1.960792866	2.038686021	1.937715837	1.834761617	1.715741486	1.587545727	1.464679986	1.44764589	1.375414887	1.418140906	1.342049745	1.358870786	1.286794533	1.117025102	0.972425759	0.815031008	0.657873773	0.622022378	0.574649896	0.669006191	0.851225969	1.076838591	1.50604808	1.879214278	2.197872187	2.501928046	2.627668611	2.539744301	2.29013017	1.8425147	1.312858208	0.661479247	-0.062539273	-0.712507083	-1.331154691	-1.751584301	-2.024735329	-2.144117833	-2.17025024	-2.060090554	-1.948394951	-1.852743831	-1.813396108	-1.826682011	-1.997800902	-2.184837495	-2.551193252	-2.809163405	-3.093136219	-3.206976438	-3.294263278	-3.193557777	-2.870237577	-2.506492472	-2.022456274	-1.406502756	-0.953270611	-0.463833175	-0.055769836	0.052380539	0.190616563	0.065886134	-0.117806596	-0.413692032	-0.627129645	-0.866350349	-1.005645188	-1.022664223	-0.923295066	-0.672883729	-0.365166895	0.072170615	0.477896254	0.94655012	1.300272405	1.689985152	1.925546002	2.067743234	2.128621683	2.150044048	2.117759929	2.073569191	1.959336577	1.800542621	1.583820535	1.431415272	1.227849544	1.023829845	0.813182313	0.655515572	0.446319885	0.205029941	0.055341674	-0.075789612	-0.170007944	-0.259659385	-0.259065802	-0.265539965	-0.193085921	-0.265299048	-0.281791422	-0.402734589	-0.567684169	-0.763739317	-1.008500729	-1.313289145	-1.502802857	-1.780149108	-1.85952508	-1.875727267	-1.733431802	-1.422436354	-1.04048185	-0.641835137	-0.119642527	0.36020998	0.747778548	1.134275865	1.251586651	1.209524653	1.087953119	0.847070195	0.564973403	0.21168768	-0.075373232	-0.251389272	-0.212255266	-0.119920392	0.1264573	0.420079098	0.874370094	1.303043632	1.838143394	2.218691226	2.508108761	2.674161931	2.702213422	2.640875138	2.573073287	2.427677825	2.358653179	2.275166919	2.245752213	2.240014022	2.373239465	2.377802191	2.44395847	2.498677309	2.373651723	2.158794858	1.928738235	1.502439214	0.98960224	0.41689962	-0.117275548	-0.688067969	-1.170908546	-1.53947278	-1.867742972	-2.073134281	-2.221932918	-2.358537104	-2.374962886	-2.35925948	-2.335892315	-2.197119771	-2.141283881	-2.153060737	-2.002650513	-1.880556349	-1.7865772	-1.730245938	-1.581439844	-1.505795367	-1.415670192	-1.303614124	-1.352047863	-1.375234871	-1.511234421	-1.592557926	-1.72286153	-1.837977631	-1.872386738	-1.844946548	-1.699178366	-1.537827537	-1.354020607	-1.116864477	-0.898282707	-0.662315072	-0.560768926	-0.468450682	-0.461796417	-0.481955719	-0.49826517	-0.583400537	-0.508584138	-0.457816323	-0.402887482	-0.178355367	0.075101367	0.361228103	0.594994991	0.808080398	1.008532079	1.111820455	1.013023572	0.894418068	0.757864657	0.463688372	0.231577452	0.125749701	0.068693979	0.150111419	0.298505311	0.625155904	0.945995182	1.294897097	1.682196398	1.908249355	2.013978134	2.047552982	1.831398206	1.586765315	1.276220328	0.840197361	0.552537873	0.35616316	0.25466364	0.374987829	0.586275871	0.898111334	1.369255891	1.765517128	2.15893088	2.534308531	2.640379872	2.721566923	2.505597596	2.222458453	1.847230326	1.373678681	0.998461732	0.455502768	0.047703744	-0.262194459	-0.543951083	-0.753889681	-0.980246493	-1.068060603	-1.191245588	-1.380556292	-1.392318141	-1.528315659	-1.523506887	-1.396413743	-1.28384605	-1.038319257	-0.638196887	-0.24664731	0.224023418	0.645333437	0.957482389	1.216268694	1.399236426	1.357091723	1.135901982	0.864429827	0.44533146	0.067472349	-0.341601007	-0.706017208	-0.891590103	-0.939779731	-0.960615432	-0.775586916	-0.501761514	-0.317409147	-0.061266304	0.030948554	0.006354736	-0.141454695	-0.452865866	-0.901527372	-1.362250022	-1.844619763	-2.182714792	-2.371771332	-2.442191368	-2.299285292	-1.901552479	-1.390850691	-0.713829571	-0.030126525	0.539505514	1.097743427	1.482976847	1.578908411	1.60064858	1.317982824	1.041472088	0.529579179	0.15211253	-0.304491489	-0.596093655	-0.685440523	-0.760900645	-0.579066398	-0.329922095	0.011174125	0.436841312	0.689687439	1.014043754	1.166915109	1.292107028	1.178889232	1.144284356	0.988180754	0.723353475	0.608194198	0.424868294	0.317681669	0.266975682	0.220050872	0.196275504	0.146589153	0.117192154	-0.018720837	-0.026892074	-0.125710833	-0.273783707	-0.408341057	-0.461020811	-0.476003219	-0.376937816	-0.358268258	-0.244247949	-0.134185158	-0.034206297	0.016515665	-0.053067944	-0.137913091	-0.245451146	-0.388624349	-0.487309287	-0.643362819	-0.796014836	-0.877038044	-0.856774956	-0.700979761	-0.593220839	-0.387629271	-0.11893551	-0.046404643	0.135876714	0.16154626	0.080173009	-0.129033711	-0.320744704	-0.5920539	-0.833425978	-1.103178464	-1.255710215	-1.380132299	-1.293241369	-1.206034604	-0.950908528	-0.776444219	-0.5155052	-0.283304697	-0.075649587	0.111110688	0.170703714	0.112852489	0.080860926	0.090685997	0.075968717	0.158267249	0.330006596	0.546989553	0.955487688	1.318453195	1.756541813	2.151552483	2.610773658	3.000896522	3.236439596	3.414176737	3.472220115	3.427938218	3.40359872	3.161452212	2.940264605	2.616409433	2.375172561	2.045952044	1.626191316	1.290462142	0.986233339	0.750472622	0.494642686	0.20692914	0.132349908	-0.009726806	-0.059119512	-0.14014843	-0.151637083	-0.168275534	-0.264590184	-0.323591836	-0.526867006	-0.694032225	-0.976470123	-1.229735551	-1.506595224	-1.743475252	-1.993903735	-2.100196683	-2.071892743	-1.910895125	-1.689322824	-1.301314354	-0.994073857	-0.729670801	-0.44083254	-0.306830682	-0.267851085	-0.417534198	-0.615801483	-0.936748521	-1.242330393	-1.545769047	-1.85966104
0.23200907	0.245219272	0.184046711	0.021990299	-0.173784035	-0.284424185	-0.449526344	-0.610548894	-0.666889776	-0.678444167	-0.628222886	-0.443588319	-0.229675174	-0.023426351	0.222116022	0.503940693	0.681551351	0.815971831	0.775678412	0.746083657	0.6952409	0.60414778	0.375945767	0.255403658	0.116948007	0.0724942	0.027409465	-0.040118326	0.036943825	0.026902995	0.161288142	0.247612419	0.305973543	0.336902256	0.338326148	0.383412686	0.381682859	0.372901449	0.332538888	0.314903878	0.296128559	0.334084024	0.352570712	0.343579531	0.280886511	0.320086437	0.348309421	0.299059192	0.343163754	0.361684743	0.303523909	0.333764169	0.357949791	0.314093042	0.295948887	0.154154822	0.073680833	-0.076863598	-0.114608531	-0.30213734	-0.41859492	-0.554227784	-0.629879002	-0.666163048	-0.606522217	-0.601629505	-0.477370908	-0.41733899	-0.314803638	-0.237484983	-0.13438526	-0.177378485	-0.215935803	-0.379150965	-0.549716449	-0.733281763	-0.908283308	-1.125161674	-1.187638158	-1.258636363	-1.212929862	-1.129527314	-0.925656368	-0.602248063	-0.287156678	0.051554081	0.288949934	0.496965997	0.694061384	0.76818752	0.737661713	0.679762083	0.50589493	0.348777512	0.232275531	0.088070458	0.122556892	0.192421522	0.359712381	0.593078326	0.937602209	1.211807377	1.645617058	1.953909883	2.200795741	2.356518508	2.319996371	2.207817479	1.886951763	1.546156288	1.147896925	0.579733272	0.122893077	-0.305718749	-0.712711121	-0.935120207	-1.111930472	-1.087044967	-1.010818838	-0.72935182	-0.479811914	-0.166317514	0.076366367	0.387491438	0.522030155	0.583966059	0.481870463	0.408665546	0.219631646	-0.041076119	-0.306390817	-0.549609243	-0.736608493	-0.914281684	-0.998936734	-1.019572334	-0.936451579	-0.883716301	-0.865684272	-0.810820324	-0.80202285	-0.858288309	-0.866197433	-0.884046858	-1.004433767	-1.074983728	-1.07491955	-1.121310464	-1.02571521	-0.881270636	-0.710012792	-0.548226525	-0.262135346	-0.03507119	0.256556733	0.610608694	0.817728765	1.0066473	1.157875694	1.234598357	1.228699864	1.180469581	1.014399158	0.836968838	0.660714232	0.401903654	0.156795494	-0.020079403	-0.175667859	-0.336118167	-0.427404906	-0.421082961	-0.454204409	-0.276569392	-0.110513891	0.197994043	0.468616551	0.623542241	0.857323391	1.016242357	1.117706525	1.107705466	1.005331795	0.904981953	0.688731507	0.500741276	0.264940829	0.123550346	0.02070203	0.052229729	0.141672151	0.143708682	0.322854594	0.455487928	0.514270326	0.460301364	0.466087056	0.317208427	0.109081438	-0.177863487	-0.386162027	-0.652162357	-0.838552804	-0.856161312	-0.86832249	-0.796989709	-0.521278132	-0.348508839	-0.080955806	0.221665014	0.425793477	0.468012273	0.569525155	0.408183019	0.257312627	-0.041536331	-0.410027278	-0.67778022	-0.891339151	-1.141590525	-1.131197155	-1.155684461	-0.962188722	-0.72276937	-0.387702414	0.008356877	0.371617758	0.664673317	0.981779372	1.161290526	1.34332543	1.302930265	1.320604713	1.191066419	1.015911785	0.806211331	0.671879586	0.441356945	0.173469207	-0.022573739	-0.161785268	-0.319198078	-0.436173542	-0.46411662	-0.529502322	-0.567443975	-0.601736018	-0.551923422	-0.473470509	-0.409513523	-0.39693061	-0.291629586	-0.20831823	-0.163811347	-0.08114646	0.013788569	0.040655547	0.109737809	0.101387551	0.167542131	0.158262398	0.06021302	0.03421409	-0.065848293	-0.064601476	-0.212185564	-0.235105083	-0.333323875	-0.355720902	-0.338088728	-0.286119215	-0.26282434	-0.123035855	-0.008678583	0.139512879	0.239185201	0.368568177	0.419507038	0.551113125	0.599835892	0.525555899	0.523602161	0.453928294	0.424853546	0.381525974	0.288890663	0.29044086	0.25032543	0.272241681	0.345206571	0.26310497	0.287684564	0.247120156	0.107571811	-0.013319358	-0.144581895	-0.362163415	-0.5438921	-0.760933998	-0.859012725	-0.958876451	-0.970018894	-0.958212593	-0.785940803	-0.620057828	-0.450987793	-0.255449246	-0.084305302	0.153430112	0.256859686	0.336845623	0.437665708	0.443019771	0.525111356	0.498043157	0.575019665	0.596903576	0.738270035	0.786315353	0.855557975	0.871244637	0.857632864	0.842947981	0.709785256	0.58020578	0.349886107	0.163409381	-0.06368628	-0.256346784	-0.450696907	-0.438521552	-0.448603833	-0.463675531	-0.323290051	-0.158360329	-0.002492843	0.171214854	0.331386213	0.424452438	0.384465309	0.331099608	0.346076245	0.217362855	0.089801265	-0.076452058	-0.157799029	-0.219983653	-0.318817957	-0.198233935	-0.1929975	-0.027331179	0.031190472	0.168281151	0.262902576	0.400311136	0.432886304	0.486109045	0.427165071	0.361123738	0.292473591	0.186112669	-0.026815436	-0.078520676	-0.291014341	-0.426186182	-0.523035703	-0.571940836	-0.559747358	-0.492332949	-0.36711601	-0.201411096	0.055586157	0.25308381	0.480797771	0.616361856	0.78537679	0.868695416	0.920645436	0.917957612	0.717910915	0.580494416	0.421583403	0.167981434	0.029932353	-0.103882964	-0.187980621	-0.264255672	-0.278793006	-0.156178258	-0.087835569	0.054800447	0.048527599	0.152749314	0.097956347	0.04266936	-0.056852098	-0.216623323	-0.379325425	-0.573373454	-0.740630457	-0.865830632	-0.872774019	-0.932567723	-1.017794983	-0.96434368	-0.902656364	-0.863085693	-0.775517254	-0.722667565	-0.680183807	-0.69453359	-0.672424409	-0.699684904	-0.672254403	-0.740955336	-0.625686737	-0.630398664	-0.456618162	-0.295441291	-0.114189576	0.089854425	0.336767969	0.585285653	0.82200543	0.930601529	1.082134148	1.237968529	1.240614958	1.237058132	1.157644394	1.045109571	0.957040695	0.805058852	0.579209022	0.410674544	0.170875318	0.017358746	-0.052111415	-0.086696575	-0.091808153	-0.076815746	0.054295969	0.184524214	0.328325859	0.394939678	0.579941849	0.668627312	0.717259106	0.779764027	0.730265965	0.787845572	0.640106946	0.59751585	0.566764161	0.494369837	0.437110669	0.326822699	0.328515176	0.315938418	0.244906749	0.233500455	0.134667152	0.100328668	0.057986746	-0.008623956	0.007047534	-0.089760828	-0.076444506	-0.080106547	-0.062881472	0.01628853	0.034076122	0.036740314	0.108492753	0.07413802	0.045503844	0.001958923	-0.089269589	-0.173517465	-0.243998867	-0.159348147	-0.165974328	-0.135153431	0.012530921	0.052026822	0.149038896	0.212326999	0.30445965	0.243688664	0.137380309	0.015817811	-0.087346685	-0.344951309	-0.476779322	-0.655010002	-0.779390835	-0.801057064	-0.740929815	-0.644846742	-0.465286954	-0.282231436	-0.089869269	-0.002446761	0.029342602	-0.048086366	-0.181753736	-0.294135206	-0.553154596	-0.737337104	-0.960863494	-1.101356443	-1.124804018	-1.110019422	-0.976227605	-0.73978195	-0.591142402	-0.262444808	-0.064439537	0.165449187	0.289127963	0.350156901	0.335411662	0.264779587	0.090808987	-0.015892576	-0.119887444	-0.117990991	-0.136218118	-0.048575031	0.040192076	0.121309054	0.333219197	0.466068558	0.563893571	0.563287901	0.611571743	0.56242329	0.493609052	0.400491619	0.281998609	0.303928347	0.280695773	0.321565078	0.362360019	0.486459966	0.52311767	0.630957919	0.783466284	0.790644573	0.76681966	0.773434017	0.736842004	0.586319109	0.554224228	0.447651962	0.488237402	0.478386868	0.452248523	0.491816572	0.527606909	0.524648515	0.531095357	0.553996239	0.523718212	0.416951019	0.316479654	0.259912602	0.180483344	0.116486647	0.083076254	0.200829031	0.267718164	0.298530206	0.400060502	0.524438174	0.526616594	0.565949672	0.505603055	0.385621894	0.249635767	0.064306363	-0.131989512	-0.292508726	-0.505040793	-0.572378335	-0.665619227	-0.680916664	-0.650830651	-0.598349217	-0.580962908	-0.475067122	-0.441197257	-0.455863156	-0.579103955	-0.641891563	-0.682949045	-0.826166599	-0.826795124	-0.838724326	-0.845452481	-0.782884916	-0.749600983	-0.590403043	-0.424031818	-0.285859919	-0.211658908	-0.151089009	-0.165340943	-0.28349046	-0.346283388	-0.410386811	-0.408753207	-0.493234187	-0.497012759	-0.393759102	-0.210566619	-0.023206059	0.18379856	0.487975926	0.735780802	0.935261897	1.013947694	1.153847711	1.096021973	0.925401687	0.818670336	0.491173674	0.259978312	0.060512821	-0.174218986	-0.413735073	-0.458878792	-0.468297163	-0.513425914	-0.428755592	-0.249837723	-0.146492019	-0.061037092	0.12347799	0.199551997	0.20612584	0.247277123	0.295229199	0.3478055	0.390195435	0.467885626	0.595460001	0.722766502	0.849399564	1.02499616	1.117820446	1.23311366	1.345276609	1.277533338	1.22507479	1.010943997	0.823441684	0.496007701	0.270708268	-0.045095942	-0.272502106	-0.519054173	-0.595931612	-0.685511854	-0.697936775	-0.593819378	-0.476783027	-0.28772214	-0.130589773	0.00837831	0.033359785	0.080712652	-0.042551109	-0.155023471	-0.364521706	-0.529159861	-0.702325552	-0.890507399	-0.979180759	-0.965428803	-0.881905146	-0.801576987	-0.65380392	-0.373924942	-0.207294734	0.076895269	0.267702365	0.348772231	0.452990463	0.389439812	0.360154466	0.264697681	0.214134554	0.041704587	-0.002069079	-0.110073592	-0.111906567	-0.115110101	-0.067674532	-0.083564299	0.053504526	0.09078578	0.157513916	0.210481915	0.232610039	0.182329543	0.182016632	0.106702702	0.021691647	0.006266631	-0.063270638	-0.009774236	0.065332558	0.12092289	0.183710673	0.208816327	0.234031299	0.325799616	0.400638008	0.396890607	0.346266199	0.273349618	0.279110423	0.190380727	0.108513363	0.051545206	0.049675567	0.061681004	0.023694643	0.002579073	0.081007045	0.097851419	0.101899719	0.109322825	0.127638061	0.233623522	0.339393536	0.412079808	0.442614532	0.651562702	0.750010613	0.872889756	0.984602928	1.174165462	1.248708518	1.271224058	1.220313098	1.108177702	0.924785587	0.735541854	0.445097842	0.206316082	-0.182747974	-0.430314579	-0.705494556	-0.894091213	-1.020405494	-1.065993418	-1.014404999	-0.983326817	-0.86968955	-0.805636784	-0.653597335	-0.588628807	-0.549466558	-0.42165066	-0.451327365	-0.502704556	-0.527819688	-0.589542528	-0.593355637	-0.544462132	-0.57114431	-0.487112795	-0.412241072	-0.283627477	-0.205407288	-0.128207431	0.011206183	0.042054755	0.058278958	0.093184302	-0.006616039	-0.039446831	-0.107852292	-0.199041468	-0.289537404	-0.395603434	-0.409209826	-0.420707434	-0.426745289	-0.388437695	-0.375480037	-0.298492518	-0.113831451	-0.010392325	0.145492607	0.245824235	0.342042714	0.360558305	0.366524838	0.372825873	0.274767037	0.10916266	-0.003780897	-0.111818326	-0.091219935	-0.093698008	-0.040562414	0.134874983	0.396359448	0.636244862	0.995470527	1.311088129	1.519177146	1.724599065	1.903078555	1.833225758	1.692196475	1.46135216	1.196985654	0.736639483	0.302198334	-0.057319363	-0.412879137	-0.611559909	-0.780759005	-0.853599958	-0.696754551	-0.560931226	-0.422433797	-0.141822781	0.063416567	0.232102094	0.353052378	0.406194976	0.41131043	0.367245668	0.294648063	0.206173912	0.152414849	0.158568044	0.15661925	0.084871925	0.094653984	0.118522187	0.074690425	0.038897549	-0.022335108	-0.104085497	-0.253109632	-0.265776692	-0.35499863	-0.254890705	-0.176131059	-0.030664724	0.24583761	0.423779249	0.713735269	0.846506075	0.982591232	1.005636436	0.976452659	0.760092143	0.403247421	0.087016575	-0.307246707	-0.694809604	-1.005447794	-1.140601517	-1.245680058	-1.14173899	-1.053502029	-0.819122185	-0.522935092	-0.268686067	-0.046140185	0.058116448	0.107767949	0.022906325	-0.032272845	-0.225583398	-0.381543293	-0.631717074	-0.72712035	-0.862103347	-0.934288763	-0.911415465	-0.83377803	-0.715524247	-0.643939524	-0.61039101	-0.473822412	-0.486175035	-0.527202372	-0.484320686	-0.499912182	-0.519246264	-0.456959461	-0.38912967	-0.181328766	-0.070011136	0.192489815	0.339163012	0.551521459	0.713614657	0.919465872	1.0252885	1.092248761	1.110554096	1.140842557	1.07213755	1.060584172	1.113708005	1.104921899	1.047640433	1.035040114	1.074177065	0.922617768	0.89955263	0.7858363	0.574536996	0.488659747	0.352813758	0.331861836	0.206491676	0.236857042	0.328578926	0.457781993	0.484314169	0.610915186	0.665415152	0.553503896	0.487625532	0.19003983	-0.062476534	-0.521424813	-0.834582223	-1.264469156	-1.567667238	-1.759839657	-1.816755404	-1.804472072	-1.638308716	-1.368016078	-1.092349479	-0.679151503	-0.34987604	-0.04120421	0.21141254	0.375055175	0.421515969	0.498183646	0.417212874	0.431168752	0.441127569	0.394269905	0.487071282	0.632148032	0.720046649	0.876675866	0.970367584	1.101112293	1.107912274	1.053235966	1.056612814	0.985617537	0.849234649	0.702148242	0.643867216	0.547769336	0.512701201	0.396958438	0.438088262	0.432206022	0.340560886	0.31147176	0.219666965	0.031353286	-0.203302571	-0.444456011	-0.690279647	-0.978146095	-1.078003045	-1.226267892	-1.183701671	-1.054755462	-0.894493193	-0.611131115	-0.321608412	-0.020604175	0.182786789	0.386939381	0.401365755	0.408571231	0.336346977	0.158359769	-0.017456497	-0.254140463	-0.416628368	-0.547256077	-0.672023055	-0.79120297	-0.782079741	-0.727150783	-0.675591293	-0.536315777	-0.46099558	-0.345221032	-0.253880945	-0.166327212	-0.150314069	-0.070491146	-0.012154414	0.048461292	0.094735221	0.110338011	0.152384312	0.167838469	0.214047953	0.273613035	0.179589618	0.1956888	0.14483223	0.036581366	0.052727568	0.009361335	-0.069018191	-0.053114946	0.074700708	0.087857055	0.120950771	0.174289722	0.213341594	0.335105489	0.30593085	0.322235876	0.254434009	0.23399075	0.235933843	0.253225149	0.250341666	0.36663869	0.430031536	0.48682395	0.662848059	0.731568102	0.865507091	0.885942482	0.985724662	0.858576762	0.850963433	0.67946461	0.548786524	0.444094207	0.367189889	0.195236121	0.137430946	0.140462267	0.113339091	0.134452099	0.105221404	0.138710262	0.087949894	0.091533345	-0.064300806	-0.206238413	-0.320967995	-0.489631325	-0.683619483	-0.783441759	-0.844785446	-0.781434134	-0.781247191	-0.606346848	-0.519197857	-0.271056601	-0.12995105	0.143164613	0.254352706	0.349753757	0.464439261	0.473786716	0.445065092	0.342161594	0.320594368	0.255112038	0.168737189	0.093909729	-0.002939826	-0.015019842	-0.015041147	-0.012861597	-0.074085704	-0.064621643	-0.180273019	-0.245907213	-0.267574215	-0.370569567	-0.483983912	-0.503462349	-0.583665315	-0.508059127	-0.451962338	-0.344372287	-0.174171733	0.007776475	0.232169924	0.386391629	0.615605648	0.649708416	0.778831716	0.715973911	0.666623872	0.58413833	0.433665429	0.324503022	0.123988935	0.031708511	-0.135709801	-0.213469373	-0.317143588	-0.372576847	-0.39818582	-0.392311476	-0.488090771	-0.525132844	-0.52061049	-0.526191756	-0.539017656	-0.513114583	-0.45204839	-0.383581736	-0.290145054	-0.045523996	0.080487469	0.285861682	0.528407885	0.633509343	0.719562827	0.8090063	0.723261628	0.631886837	0.493800045	0.330329848	0.206224576	0.013137667	-0.175427783	-0.255564586	-0.322606989	-0.288757515	-0.259396027	-0.17010102	-0.115702589	-0.005615658	0.123770758	0.094166772	0.160524747	0.138045799	0.079304619	0.018467831	-0.007985156	0.043339113	0.036699774	0.117910379	0.225996136	0.500294319	0.622638881	0.886251214	1.095768007	1.267785	1.377873579	1.436870471	1.443059199	1.295301078	1.138978394	0.861845396	0.470188689	0.14987849	-0.299334396	-0.656822466	-1.065866033	-1.400061118	-1.603940628	-1.715576202	-1.747873927	-1.756175376	-1.601134612	-1.357181728	-1.065042626	-0.817136564	-0.470742422	-0.146695649	0.064948346	0.292471654	0.016909675	-0.002675096	0.006882057	-0.044302196	-0.022235358	0.049018537	0.113067817	0.146514131	0.232103146	0.283058143	0.339401443	0.518461885	0.534892575	0.522168119	0.605324393	0.516793244	0.525812738	0.449439802	0.427321721	0.374164162	0.294518484	0.331226802	0.347861889	0.344995447	0.416865088	0.445397416	0.479873138	0.401966805	0.434299355	0.356966058	0.365324618	0.282120585	0.145993958	0.116345303	0.102944488	0.012753108	0.021538842	0.061383571	0.141053405	0.179662613	0.261717773	0.20131359	0.154309933	0.045660547	-0.123350303	-0.359802444	-0.530623033	-0.697294412	-0.867223889	-1.013461488	-1.151915812	-1.148906689	-1.094306036	-0.962691389	-0.804801293	-0.709567464	-0.549239757	-0.489322226	-0.522484517	-0.605189051	-0.708512787	-0.809017341	-0.960636905	-1.051254757	-1.167576582	-1.138083329	-1.110117969	-1.025603196	-0.801622017	-0.527688214	-0.248550523	0.146535028	0.40575882	0.80722724	1.079631027	1.288606829	1.500419753	1.570589267	1.658539722	1.676397338	1.658225444	1.656304958	1.557568075	1.351361789	1.239377383	1.011060764	0.731224459	0.444815528	0.262290076	0.087180069	-0.108731518	-0.235484465	-0.343751448	-0.284888169	-0.223564456	-0.176702592	-0.078800563	0.037453802	0.233095099	0.342857617	0.411648891	0.415966065	0.500535286	0.418761373	0.473980195	0.503400194	0.476169135	0.495407442	0.480119427	0.541002058	0.500065112	0.504213338	0.489247704	0.361352144	0.188570562	0.036487076	-0.140642149	-0.310337055	-0.435325244	-0.556548571	-0.641508534	-0.538396907	-0.50281282	-0.436983329	-0.292262582	-0.1582347	-0.069098633	-0.066354167	-0.081435759	-0.240698157	-0.358252462	-0.529277744	-0.708358552	-0.833261785	-0.865422646	-0.827010306	-0.77468679	-0.613497594	-0.405699217	-0.182562591	0.106276566	0.334669925	0.461238678	0.471263076	0.438017208	0.333345516	0.238816601	-0.001553167	-0.076343325	-0.252892093	-0.226351517	-0.093661105	0.054630079	0.294628579	0.611331833	0.860120128	1.126735579	1.284429949	1.41923179	1.337178321	1.119433309	0.885193448	0.616152168	0.214368051	-0.084821641	-0.410883006	-0.587784884	-0.698490145	-0.771654511	-0.730385429	-0.560132409	-0.446766958	-0.268526761	-0.053886634	0.02699836	0.066967694	0.046714104	0.052588885	-0.134432565	-0.269447293	-0.464486655	-0.627740009	-0.800617076	-0.906902623	-1.014958035	-1.003033486	-0.981573074	-0.938489477	-0.720576484	-0.618990997	-0.328338217	-0.070384173	0.155436353	0.481337782	0.679028211	0.834702591	1.000513386	1.045036212	1.02730962	0.927815998	0.705924371	0.488043921	0.161384543	-0.098135449	-0.332131048	-0.64546422	-0.759132326	-0.917943413	-0.936126173	-0.860573932	-0.701505543	-0.587479643	-0.417246235	-0.200848015	-0.022203107	0.203183011	0.295630483	0.405116487	0.584659728	0.670765727	0.759947921	0.824755103	0.903627269	1.061016018	1.134401152	1.267714188	1.331212197	1.284080902	1.271426924	1.258628885	1.14350468	0.933622354	0.702494026	0.542496217	0.248472624	0.021364072	-0.229324808	-0.457071882	-0.623675787	-0.810215754	-0.946780476	-0.961339843	-1.0267446	-0.90913281	-0.822426066	-0.686551769	-0.437666825	-0.154252511	0.091541195	0.450478121	0.713895789	0.992902322	1.214433988	1.260139202	1.325278743	1.315079455	1.232836498	1.074085528	0.833015314	0.630414795	0.431698211	0.214442068	0.118482451	0.01727296	-0.02347269	-0.060451115	0.031084012	0.118675332	0.169521136	0.15660027	0.212072977	0.060171892	-0.067429771	-0.274079624	-0.485671135	-0.713005836	-0.945140973	-1.08793538	-1.245289523	-1.331498464	-1.309376565	-1.346335747	-1.214877893	-1.143093649	-0.979416623	-0.920881701	-0.848267376	-0.815035887	-0.819887057	-0.765223429	-0.793547342	-0.895261914	-0.856801583	-0.930925872	-0.863313809	-0.758498243	-0.565897989	-0.410994287	-0.206789682	-0.015732657	0.110920632	0.342620923	0.463439875	0.548593553	0.681127894	0.68192337	0.609030695	0.650347039	0.55968374	0.594080396	0.579452029	0.643380841	0.773884053	0.875145677	0.993773716	1.158413702	1.364331586	1.431108131	1.594167057	1.658621145	1.67517304	1.612864992	1.422344458	1.230818695	1.087984579	0.8277578	0.619328143	0.388520947	0.128807877	-0.036203521	-0.20612548	-0.296071949	-0.404128087	-0.534357196	-0.623980344	-0.806303665	-0.903745153	-1.081357882	-1.175090736	-1.291026673	-1.307572867	-1.291817677	-1.2310347	-1.131498915	-0.935536296	-0.768665785	-0.424437397	-0.197497252	0.052176149	0.229561127	0.484330428	0.591724143	0.635430709	0.646543009	0.610505486	0.592774374	0.659167132	0.61476031	0.671772217	0.71936619	0.709202496	0.637766277	0.631978192	0.504674143	0.234671533	0.022780715	-0.317923983	-0.612260986	-0.915957986	-1.145338417	-1.264205303	-1.175339105	-1.098215071	-0.821219342	-0.341766589	0.117823815	0.564617309	1.057697935	1.450003251	1.70808996	1.80889752	1.68963887	1.506664426	1.299177517	0.878874579	0.518200295	0.255923335	-0.053072748	-0.13522123	-0.186538601	-0.129817486	0.073335913	0.193844855	0.446143639	0.51226735	0.637563814	0.558376933	0.5070414	0.264170051	-0.020573517	-0.341652256	-0.638556463	-0.890882065	-1.086526647	-1.343140933	-1.390891299	-1.461638011	-1.511613579	-1.496715737	-1.410353202	-1.32660633	-1.238488069	-1.092553295	-0.816596372	-0.587375432	-0.281557033	0.05053076	0.441054657	0.864271837	1.217557376	1.592940092	1.853902299	1.933375966	1.942087341	1.86606565	1.557636366	1.203591916	0.836162914	0.40065965	-0.001056145	-0.355552719	-0.517335729	-0.720800908	-0.731958896	-0.640897977	-0.641036837	-0.550079902	-0.39520752	-0.35235747	-0.377426051	-0.455044781	-0.578161642	-0.700580424	-0.791505688	-0.832512768	-0.84107626	-0.814173154	-0.632929662	-0.417501925	-0.199510677	0.110338755	0.415277143	0.553477997	0.755018632	0.748215465	0.740165053	0.660488108	0.573177392	0.396973407	0.174085014	0.128826741	0.021768075	-0.032060069	-0.111807293	-0.03647492	-0.056369764	-0.049127662	-0.084637279	-0.146236192	-0.277448496	-0.368586651	-0.505675496	-0.687050537	-0.798506139	-0.796219803	-0.835816626	-0.654190216	-0.49135859	-0.283553774	-0.084631833	0.207296953	0.411185455	0.582848679	0.70865825	0.846433616	0.746789884	0.733718085	0.560369168	0.38924497	0.271918717	0.237731867	0.208029306	0.161404302	0.300878646	0.463183158	0.576911928	0.830101502	0.951198036	1.133092329	1.209041422	1.274184958	1.257473833	1.196122871	1.143081301	0.971527688	0.869395307	0.661674959	0.555561278	0.487249294	0.398230866	0.368650122	0.33599484	0.323608838	0.262406063	0.224102734	0.091021857	-0.005644127	-0.100106106	-0.280533827	-0.328492748	-0.459077986	-0.516034199	-0.45969696	-0.500174147	-0.370563719	-0.242852119	-0.161936541	0.015496198	0.158414929	0.152139071	0.119457987	0.082166212	-0.104467479	-0.304479306	-0.473083085	-0.704213781	-0.965036367	-1.153878883	-1.321723824	-1.28293848	-1.281491422	-1.086150011	-0.921349515	-0.606807921	-0.27506293	-0.003918596	0.295196776	0.509891467	0.715214295	0.771901373	0.672495886	0.58682587	0.333478374	0.039430698	-0.172416532	-0.582987878	-0.847606467	-1.082985288	-1.307761433	-1.464442537	-1.54244108	-1.48056971	-1.47110049	-1.383190145	-1.158066488	-1.000117638	-0.753410043	-0.528373867	-0.267640438	-0.041259605	0.224400571	0.419780943	0.566176448	0.754031585	0.828907149	0.981477839	1.079611952	1.12595923	1.214926182	1.214437638	1.282968967	1.208317848	1.220801809	1.104734556	0.969383343	0.810679187	0.616495258	0.432878601	0.182285897	0.051388283	-0.189439451	-0.202259609	-0.334453936	-0.286490687	-0.237283773	-0.152946508	-0.016852097	0.027711488	0.1198748	0.295952108	0.311983833	0.317770082	0.369354467	0.378145286	0.357301691	0.417328483	0.44875638	0.540967195	0.616103293	0.755955911	0.889414025	0.999304682	1.079896247	1.052902004	1.037568478	0.924493705	0.653220993	0.444798103	0.177818211	-0.168445892	-0.416841949	-0.553157942	-0.671753582	-0.728118279	-0.757254662	-0.675493009	-0.574727138	-0.432639415	-0.235802242	-0.193688571	-0.025971731	-0.00452783	-0.053922575	-0.010086787	-0.129285633	-0.153438817	-0.079939952	-0.114662809	0.016431461	0.032380935	0.185949833	0.312758444	0.409465519	0.447639359	0.421844247	0.45979767	0.381875342	0.278676721	0.134959144	0.074947431	-0.080487362	-0.07913082	-0.041754741	-0.065083535	0.089272773	0.135318716	0.161512429	0.236541552	0.223551044	0.232997959	0.147476836	0.022942074	-0.144974156	-0.213356384	-0.280050732	-0.407359115	-0.312388649	-0.289653304	-0.239676111	-0.108888232	0.064393901	0.085188263	0.111332698	0.102573706	0.0539451	-0.031896662	-0.153061717	-0.383764706	-0.559898158	-0.64409954	-0.793900544	-0.841172256	-0.919127711	-0.942948049	-0.876273182	-0.897396804	-0.938921174	-0.982039863	-0.967476332	-1.082925829	-1.108147846	-1.127993071	-1.115221207	-1.008119019	-0.90709842	-0.795301969	-0.575561238	-0.268470784	-0.045769278	0.175220595	0.411981412	0.522894896	0.589245499	0.609353756	0.509647045	0.470309329	0.384086092	0.316927394	0.276503703	0.337610803	0.377399528	0.498354449	0.666862354	0.741248135	0.840168837	0.951287496	1.048542785	1.05119995	0.998048007	0.920250233	0.859367824	0.821402247	0.762313645	0.740637492	0.708575829	0.700589704	0.714388216	0.80317335	0.843856385	0.831245822	0.802420297	0.839237363	0.855617148	0.768287467	0.769589545	0.73163117	0.719102759	0.726047266	0.769234766	0.704828954	0.778860562	0.707788125	0.668392169	0.706972201	0.654095334	0.595086835	0.652046262	0.559720704	0.6141154	0.618823827	0.655198159	0.68960484	0.80170034	0.705679481	0.62132261	0.520259071	0.288079059	0.108346466	-0.235616241	-0.553177193	-0.915474849	-1.111796543	-1.38318726	-1.506657773	-1.575372265	-1.557410155	-1.546159899	-1.505536444	-1.427905407	-1.341320222	-1.412844583	-1.407849153	-1.521223958	-1.697903003	-1.789343214	-1.970090047	-1.948460776	-1.961662679	-1.883210115	-1.680263091	-1.455098879	-1.126341117	-0.863690039	-0.583196419	-0.315880424	-0.17262526	-0.064286652	-0.030428408	0.025326045	0.0472792	0.110780311	0.252147015	0.359855301	0.593375487	0.84518477	1.105434613	1.347882824	1.553857424	1.623018003	1.534504819	1.356714395	1.035568861	0.701699107	0.274761426	-0.136617442	-0.422804267	-0.503993381	-0.550865912	-0.356060878	-0.028038227	0.44484373	0.856781833	1.342983836	1.643715045	1.854814363	1.943415771	1.801500431	1.581480578	1.140135176	0.715911635	0.168422923	-0.172254135	-0.499463746	-0.694809947	-0.788692142	-0.725189853	-0.54977312	-0.233852752	0.032013785	0.335757972	0.553625167	0.716877951	0.82593351	0.92145979	0.882515103	0.886837114	0.792624464	0.769337501	0.803686802	0.718001441	0.691673735	0.513187174	0.399053951	0.255168858	0.049995518	-0.142729493	-0.392516402	-0.638569257	-0.821318183	-1.016061062	-1.116868434	-1.010511077	-0.913059942	-0.794833071	-0.535711434	-0.311954798	-0.145847868	0.038396468	0.199761117	0.315117281	0.313118313	0.285217744	0.278720475	0.163209695	0.151811151	0.109674582	0.00683186	0.055941141	0.038787162	0.041746279	0.042378853	-0.004415266	-0.129151409	-0.219475965	-0.452167134	-0.715010429	-0.953540123	-1.17934242	-1.360034181	-1.440446657	-1.495680437	-1.54902924	-1.4485484	-1.31310051	-1.124259538	-0.883852944	-0.651355229	-0.344040348	-0.090526651	0.046778561	0.307434567	0.437435339	0.544203366	0.696398834	0.730025247	0.740718367	0.734809984	0.802822012	0.787302507	0.719101015	0.704526391	0.790716417	0.776669366	0.751326326	0.796230752	0.88980084	0.900257169	0.971834229	1.070764593	1.155109832	1.158460096	1.215607667	1.160640864	1.073018497	0.905703445	0.803255867	0.69899528	0.533790423	0.332228712	0.189023816	0.160585475	0.078526755	0.016457486	0.071131482	-0.009319343	0.013345422	-0.003200929	-0.074255798	-0.076880866	-0.191926179	-0.26591613	-0.271338398	-0.295638153	-0.245140083	-0.233810492	-0.106368794	0.020952535	0.093912754	0.269328866	0.292384638	0.317934403	0.361161139	0.278807154	0.113147806	-0.172679772	-0.408285011	-0.60571738	-0.874968829	-1.068431582	-1.285389845	-1.363288986	-1.345172389	-1.31740836	-1.23308811	-1.189747586	-1.026296023	-0.957018086	-0.810171351	-0.735582573	-0.683679396	-0.635295284	-0.609569336	-0.58007849	-0.647947847	-0.612158514	-0.613435529	-0.549495143	-0.499761139	-0.411998954	-0.343193154	-0.19349506	0.02949795	0.214111836	0.383215814	0.577492992	0.706689485	0.906509293	1.007775767	1.141903086	1.144487882	1.145498703	1.160424228	1.161180955	1.153734673	1.164607415	1.094240937	1.126504938	1.152916583	1.067817173	1.105274855	1.01308408	0.913180045	0.747731991	0.479402767	0.212043922	-0.166257765	-0.51746765	-0.811605766	-1.060047524	-1.251153142	-1.374398951	-1.211447904	-1.042439118	-0.658230677	-0.234081781	0.213815137	0.76744193	1.272714045	1.614428059	1.79536418	1.859443465	1.730900399	1.510743149	1.081531989	0.688984538	0.203901973	-0.248396724	-0.555148616	-0.761864481	-0.832870967	-0.745150111	-0.639743734	-0.354408924	-0.05520544	0.289261098	0.521618048	0.626784898	0.750366399	0.655455018	0.539742988	0.310385463	0.121375532	-0.103905872	-0.336534575	-0.45603501	-0.528356712	-0.53877892	-0.495292345	-0.411634636	-0.325901632	-0.240615168	-0.116405636	0.02821003	0.066981982	0.088163801	0.123259791	0.164671457	0.108679975	0.06460515	0.090737698	0.090234886	0.054998713	-0.048961407	-0.135035132	-0.137242021	-0.285127914	-0.435020994	-0.490123622	-0.564268741	-0.656641736	-0.713699746	-0.711187885	-0.696593639	-0.601279213	-0.594633839	-0.492591854	-0.451169437	-0.46182132	-0.44124359	-0.523321665	-0.57836996	-0.706419992	-0.781477186	-0.889150418	-0.84472932	-0.787575547	-0.678565945	-0.421532736	-0.178362595	0.118131537	0.484948822	0.748800411	0.954258258	1.154456134	1.256613334	1.20675526	1.193254611	1.036084419	0.790391203	0.590826263	0.454863016	0.229944122	0.004752513	-0.054494449	-0.168412528	-0.200847437	-0.275171985	-0.332195391	-0.368691485	-0.314343592	-0.333412183	-0.322925807	-0.206480242	-0.186215484	-0.056780296	0.09800693	0.26475093	0.436043724	0.504248744	0.715829755	0.719323731	0.749434446	0.768143546	0.675334224	0.589372337	0.527588498	0.376534192	0.312897362	0.287194213	0.33011904	0.405738383	0.461335156	0.630993572	0.836857164	1.010292078	1.128841327	1.188093115	1.200510086	1.123557973	1.006147894	0.915139741	0.704205473	0.541166883	0.357646182	0.134334415	0.028378636	0.032860541	-0.010872345	-0.057967302	-0.009231603	-0.009502558	-0.121540868	-0.101197042	-0.210420222	-0.276648774	-0.43243258	-0.605334925	-0.632753478	-0.736275297	-0.833128318	-0.914976367	-0.89902677	-0.869033747	-0.78835692	-0.752888212	-0.670709391	-0.685761464	-0.546351698	-0.514113041	-0.467373078	-0.479309439	-0.367683444	-0.276025848	-0.258099763	-0.118773395	-0.050859316	0.044905764	0.161609403	0.241065549	0.267197846	0.233563556	0.155383057	0.02083901	-0.202276224	-0.358838212	-0.564053012	-0.673896343	-0.794435496	-0.887528053	-0.859989285	-0.839108549	-0.681534215	-0.537050562	-0.333036769	-0.036104778	0.211913078	0.395885028	0.616342364	0.662046287	0.846489483	0.79819087	0.84825586	0.756218068	0.749245785	0.623675481	0.21903373	0.127846371	0.058913116	0.00031893	-0.07621112	-0.235657477	-0.199675902	-0.31818662	-0.282642679	-0.258394266	-0.127742803	-0.08974469	-0.083093917	-0.062612581	0.02470484	-0.064629212	-0.081336151	-0.157361141	-0.161265001	-0.195155617	-0.180498324	-0.199899751	-0.095734043	0.050629884	0.153772408	0.379658895	0.437512206	0.546151576	0.668987554	0.610906861	0.474971631	0.323004213	0.065400978	-0.115810378	-0.345753357	-0.547731411	-0.71211923	-0.793359449	-0.716651698	-0.562142385	-0.40481625	-0.121555396	0.072558677	0.418290275	0.585124339	0.805716982	0.829189802	0.933988474	0.871353573	0.825414778	0.76772337	0.769293215	0.741507536	0.813021508	0.813493112	0.943369037	0.950840845	1.010306349	1.01821287	1.046051717	0.926305926	0.698236818	0.364513091	0.12866436	-0.246236408	-0.54829465	-0.87324987	-1.065862214	-1.306325397	-1.380905971	-1.335075203	-1.381742289	-1.255806663	-1.221230864	-1.165897741	-1.135181377	-1.104163624	-1.15109965	-1.22486136	-1.217870081	-1.297424756	-1.280375368	-1.233468719	-1.152552294	-1.077636093	-0.870440213	-0.630878387	-0.34962158	-0.113702898	0.034317781	0.269119102	0.40169979	0.458466553	0.623438457	0.660837347	0.7281168	0.856764512	1.035186891	1.151417053	1.354874371	1.504552722	1.70269015	1.752554763	1.891293026	1.852952282	1.782505172	1.574584598	1.299876386	0.925192812	0.660671031	0.224403428	-0.087645261	-0.364575905	-0.620692401	-0.827005164	-0.854474531	-0.915190211	-0.80666357	-0.717307511	-0.522578836	-0.354211902	-0.123357864	0.072326437	0.352390367	0.542823835	0.803128095	0.943548181	1.018991027	1.14690662	1.128200322	1.078784952	0.944164459	0.770660726	0.56237086	0.386405447	0.145444286	-0.045235924	-0.319870592	-0.435193616	-0.509106502	-0.596958537	-0.593834816	-0.575193737	-0.504743519	-0.405391793	-0.391216191	-0.374374747	-0.387763992	-0.336756354	-0.312996014	-0.342522327	-0.310489968	-0.266134514	-0.177385075	0.023490537	0.138397826	0.281330957	0.429598273	0.621505473	0.701223956	0.707357225	0.683667804	0.538865135	0.379019698	0.156385209	-0.081284545	-0.24175244	-0.401311284	-0.521533173	-0.596913262	-0.615567988	-0.573599638	-0.590582481	-0.472324984	-0.411895903	-0.442925546	-0.414914442	-0.420551419	-0.389002192	-0.4036774	-0.352787678	-0.341944284	-0.326866344	-0.271736421	-0.201338913	-0.069350035	-0.037596273	0.086766871	0.062888274	-0.010299154	-0.026494789	-0.139002051	-0.331505965	-0.448437146	-0.563636059	-0.608994262	-0.626432035	-0.55167211	-0.360987278	-0.254791341	0.008147545	0.114381284	0.237371053	0.302158821	0.283083582	0.214532305	0.028531013	-0.175392086	-0.321074457	-0.581826997	-0.637465919	-0.691003311	-0.6172326	-0.372700715	-0.06612711	0.226928821	0.596695907	0.925745353	1.219944897	1.534295519	1.66704227	1.681965573	1.667111919	1.456291379	1.355162393	1.192012332	0.992242088	0.819454652	0.757580995	0.676097045	0.671475472	0.767672343	0.803477895	0.889896449	1.014872072	0.973169465	0.990159179	0.948756958	0.885370509	0.685370941	0.516595052	0.34325171	0.091948605	-0.122719194	-0.279002637	-0.458365788	-0.514262672	-0.67405046	-0.673901673	-0.707778274	-0.639802229	-0.54550009	-0.445141971	-0.327769798	-0.20040782	-0.032846664	0.04553951	0.096432391	0.09713485	-0.054277357	-0.10357584	-0.337838701	-0.556355246	-0.76219159	-0.952725889	-1.128855665	-1.190990698	-1.255684461	-1.232627642	-1.185135117	-1.075400853	-0.945615486	-0.816850135	-0.64624306	-0.557042671	-0.510696748	-0.52523542	-0.559885217	-0.604237076	-0.644764053	-0.689156411	-0.675016937	-0.567632151	-0.416867679	-0.269948414	0.021155063	0.205675476	0.502641938	0.718541589	0.890882682	1.105899972	1.194809146	1.233248455	1.207677882	1.176716566	1.17644341	1.181492614	1.165823016	1.220035211	1.211152869	1.284932074	1.224142864	1.169317089	1.060970308	0.893816019	0.676885398	0.40356331	0.119874738	-0.162281907	-0.357876384	-0.481474219	-0.616222326	-0.606752895	-0.604364008	-0.582103735	-0.452220414	-0.3381585	-0.312072058	-0.254329108	-0.234724388	-0.314620854	-0.438667614	-0.496875172	-0.680508082	-0.805720183	-0.800673036	-0.886958924	-0.785389157	-0.70443938	-0.635544897	-0.398397146	-0.202425074	-0.05566602	0.113413877	0.219875312	0.262515879	0.348254331	0.363456608	0.387708769	0.286510496	0.271143178	0.277524463	0.243991457	0.274107383	0.22634778	0.256551377	0.300594282	0.30337198	0.304313346	0.236193279	0.250370713	0.217829344	0.31120624	0.32542879	0.415131651	0.474609295	0.644518413	0.826202325	1.010314629	1.12931158	1.268699277	1.352279299	1.443880786	1.444207966	1.311399307	1.142394715	0.92104819	0.625495627	0.228688009	-0.166042271	-0.476366693	-0.903320166	-1.236944851	-1.477673005	-1.696680128	-1.791683092	-1.765248913	-1.6893986	-1.564684531	-1.354449008	-1.018879308	-0.735105012	-0.392754721	-0.082332666	0.104130619	0.348893302	0.51954598	0.563549425	0.453845159	0.390392214	0.305170477	0.102603136	-0.014135394	-0.057914117	-0.206487002	-0.136785533	-0.102516793	-0.070962213	0.024305981	0.158359072	0.362358117	0.433113178	0.491552431	0.480805638	0.401884662	0.337049457	0.253258524	0.175116401	-0.001708252	-0.044116276	-0.086967394	-0.105643237	0.020683842	0.195418531	0.302388657	0.524031371	0.74795872	0.906406575	1.015985116	1.11791296	1.132277661	0.987515529	0.906012946	0.759311303	0.533263973	0.21807564	-0.00827395	-0.21639621	-0.454039449	-0.598184883	-0.749025927	-0.785394446	-0.88859798	-0.925059848	-0.871282732	-0.804987836	-0.764547344	-0.744398727	-0.709329506	-0.609713875	-0.489960068	-0.449020623	-0.440522302	-0.387471787	-0.361546732	-0.273356849	-0.208915192	-0.129063638	-0.071433025	-0.038969367	0.030643276	0.156007678	0.251043992	0.394513212	0.443764237	0.576296458	0.564921548	0.640764293	0.620426494	0.630061703	0.559954305	0.496403296	0.438703668	0.348939477	0.29998666	0.20534488	0.152112661	0.09374706	0.13619288	0.103119322	0.046513317	0.040011551	0.037413776	0.120253441	0.182816645	0.197751105	0.334954744	0.431068002	0.478299336	0.605146153	0.644051411	0.771028897	0.768727784	0.647075218	0.601624836	0.371874319	0.22178996	-0.043417772	-0.359882625	-0.647067887	-0.857917057	-1.023584851	-1.185598303	-1.186208203	-1.129562341	-1.062515193	-0.883008034	-0.695229326	-0.386033782	-0.197783438	-0.029383221	0.186586575	0.359896722	0.367241649	0.438034869	0.480255505	0.466737034	0.486964981	0.536643475	0.488692775	0.482700765	0.561089738	0.507020568	0.500632939	0.456384909	0.408149093	0.421928195	0.276711459	0.216249594	0.139741598	0.099917338	0.064496031	0.01506677	0.031522841	-0.036969714	0.030110159	0.037639236	0.105127504	0.077637172	0.073291125	-0.001925739	-0.146168236	-0.192750598	-0.336208254	-0.424919497	-0.497581793	-0.483618441	-0.436924264	-0.349824255	-0.193935893	0.03741372	0.170990398	0.321679306	0.411603983	0.49299417	0.524920085	0.430364362	0.344194755	0.168065726	0.046400995	-0.019806571	-0.142088778	-0.179570449	-0.174902478	-0.0471591	0.052778125	0.255721169	0.372398416	0.52234608	0.55618878	0.496017563	0.409533987	0.264354471	0.076315611	-0.145520524	-0.384053409	-0.507420888	-0.61075889	-0.712483167	-0.575326031	-0.509972547	-0.327656498	-0.081680331	0.19741107	0.338692762	0.493855073	0.504799307	0.480766449	0.412401103	0.304026765	0.079436079	-0.179699445	-0.375449371	-0.546135948	-0.711033021	-0.724432219	-0.630460059	-0.571593981	-0.437575249	-0.319838888	-0.15480422	0.009357749	0.172440073	0.211853873	0.203502769	0.25128191	0.22399687	0.109136106	0.07704476	0.105252675	0.106296899	0.15317989	0.235203635	0.404577926	0.487103705	0.542998	0.616620664	0.562990186	0.548404216	0.450476807	0.25258545	0.036095581	-0.140117864	-0.412578279	-0.588514048	-0.808350931	-0.866836624	-0.99311121	-0.90629566	-0.852834704	-0.702186868	-0.41447956	-0.235904028	0.024213654	0.37542623	0.553112205	0.741520706	0.917445959	0.986392518	0.942705521	0.971796098	0.910380426	0.74219852	0.651314154	0.571910384	0.491951954	0.47410203	0.451054204	0.5532454	0.614892926	0.730093235	0.803733171	0.876006794	0.986319856	1.035682724	0.979351036	0.889015129	0.816332658	0.60484731	0.462324517	0.187610232	-0.003250481	-0.194281538	-0.457071626	-0.575625812	-0.766237426	-0.851866268	-0.986972168	-1.069972098	-1.061996028	-1.142027195	-1.119886654	-1.17559043	-1.185128673	-1.114435113	-1.010778999	-0.963073038	-0.731660998	-0.573351517	-0.307226484	-0.058831536	0.120504749	0.341405964	0.624220872	0.722748413	0.850390404	0.864252899	0.873525435	0.717593861	0.602622801	0.415438595	0.258659008	0.061998374	-0.120433536	-0.156031098	-0.295882696	-0.337012193	-0.25077621	-0.16042189	-0.069114273	-0.032699894	0.172159283	0.198383491	0.295382583	0.322059593	0.332091901	0.340363502	0.261861127	0.086556387	-0.006429078	-0.112338173	-0.264861654	-0.472797816	-0.558641018	-0.608307165	-0.741334143	-0.691269857	-0.724931709	-0.585080909	-0.529908209	-0.406635047	-0.209408417	-0.129882212	0.028887896	0.234674262	0.329955043	0.530179949	0.601114651	0.652337236	0.631927949	0.67971085	0.573994665	0.61304132	0.530349148	0.388836433	0.305537568	0.25646725	0.119633913	0.114145405	-0.002060552	-0.054905768	-0.06460923	-0.131025465	-0.171245868	-0.110542403	-0.130687391	-0.028677798	0.013802583	0.134552599	0.141753695	0.255904422	0.305235323	0.381857539	0.385423481	0.366229108	0.400004995	0.334614057	0.247531418	0.233135066	0.103359553	0.025413638	0.022258648	-0.024224097	-0.167704835	-0.200629978	-0.142026814	-0.182458708	-0.212019121	-0.121263574	-0.069044299	0.043000091	0.153374088	0.217219634	0.394087776	0.602585616	0.691340919	0.915246213	1.00126704	1.008472379	1.023432847	0.9758206	0.794807876	0.621665826	0.476011891	0.19827	-0.013196308	-0.225661762	-0.402495617	-0.568407108	-0.589130957	-0.567051079	-0.43501743	-0.366680506	-0.264653732	-0.10062362	-0.050359184	-0.020973441	-0.093758474	-0.175499611	-0.296801748	-0.441605048	-0.541874738	-0.694472735	-0.781407435	-0.8507555	-0.802905465	-0.632445245	-0.531399614	-0.329751515	-0.040118408	0.201040887	0.41998323	0.686884142	0.820921098	0.943330295	0.994539589	0.972892352	0.990793878	0.967094303	0.852844543	0.662179046	0.506496846	0.259500177	0.069754315	-0.22301682	-0.485128964	-0.791497151	-1.03688549	-1.236381977	-1.387436716	-1.546187191	-1.538685422	-1.370644894	-1.213990464	-0.866960766	-0.548284568	-0.278468893	0.117360545	0.403325751	0.587587363	0.750981452	0.739683335	0.738878859	0.660969881	0.409534927	0.217004054	0.108036378	-0.128243348	-0.301691103	-0.312086065	-0.430034636	-0.360130721	-0.314040611	-0.31059159	-0.219519619	-0.182282797	-0.09359804	-0.03677132	-0.028922229	0.038198818	0.148317537	0.231010903	0.264805477	0.412121986	0.558228592	0.76165581	0.98016852	1.124441547	1.34256397	1.422372181	1.489178689	1.562523136	1.468496763	1.312592162	1.154282102	0.940155726	0.6945243	0.432036853	0.172673082	-0.002023059	-0.255518195	-0.378466689	-0.446294167	-0.4871837	-0.576352096	-0.493779409	-0.424693612	-0.423659396	-0.265471343	-0.208871456	-0.085660392	-0.051756647	-0.035194312	0.011922235	0.016340067	-0.020806887	-0.014765312	-0.094817594	-0.117818352	-0.1238696	-0.158314031	-0.128402269	-0.224511436	-0.247931336	-0.24085955	-0.286974739	-0.323942487	-0.344520933	-0.463071723	-0.444393455	-0.505502728	-0.472348299	-0.425363877	-0.397230999	-0.284288626	-0.148353191	-0.083870985	0.054727794	0.235133126	0.37384404	0.40770875	0.456902885	0.365825885	0.32650283	0.286160988	0.272207113	0.2256165	0.230904069	0.272004333	0.399423951	0.517373483	0.60246434	0.80650971	0.919249443	0.933844826	0.938842259	0.929492646	0.759675539	0.511864161	0.361446572	0.118742212	-0.119031288	-0.254798812	-0.310106864	-0.348087004	-0.359226216	-0.25041958	-0.154462905	-0.0526126	0.016034288	-0.040578546	-0.092989255	-0.257234812	-0.56753548	-0.806057971	-1.104842331	-1.316391818	-1.559025007	-1.543903561	-1.567231236	-1.451699709	-1.174756761	-0.912728457	-0.530452972	-0.254121586	0.007511669	0.156320331	0.283199688	0.191786569	0.181374991	0.059637839	-0.062400781	-0.143574862	-0.239962036	-0.284688208	-0.242410506	-0.172124767	0.013992895	0.246467231	0.348753456	0.584890464	0.718148028	0.809917576	0.866199426	0.972627282	0.975291433	0.91886173	0.919288702	0.902565857	0.875644221	0.931127821	0.848748883	0.797373909	0.739804203	0.579079465	0.417418467	0.239536106	0.122033567	0.034848639	0.006090517	-0.007599298	0.162194506	0.277985519	0.429591263	0.722513342	0.917838335	1.044535717	1.162773076	1.186187567	1.132647654	0.966310111	0.705004286	0.398283126	0.085597671	-0.181835982	-0.461228184	-0.688250805	-0.756044856	-0.809731897	-0.775439562	-0.621767746	-0.552437865	-0.362399361	-0.301004742	-0.338382959	-0.307920361	-0.371182827	-0.418396877	-0.520943637	-0.625788521	-0.668895018	-0.633928277	-0.653893728	-0.601551554	-0.469981826	-0.388698685	-0.31504078	-0.2245549	-0.120711147	-0.173491074	-0.139909085	-0.26079881	-0.295920246	-0.293266973	-0.268523563	-0.214668156	-0.181552284	-0.061450743	0.106995959	0.226929831	0.363093682	0.47136873	0.586351624	0.601511269	0.562462559	0.513309753	0.415799735	0.332356412	0.31413442	0.239866879	0.105052275	0.095884206	0.16313185	0.117247261	0.192698439	0.175891853	0.153765631	0.140595438	0.180522499	0.176955478	0.065666446	0.096541062	0.097817206	0.050750661	0.085666864	0.168610577	0.263068191	0.314718664	0.277118887	0.366799178	0.269009754	0.206825321	0.076776512	-0.061434968	-0.271476462	-0.430355647	-0.671716764	-0.902854443	-1.007270127	-1.132468535	-1.19483644	-1.226332563	-1.137575868	-1.071857188	-0.895617761	-0.705332021	-0.55277208	-0.344127874	-0.171852022	0.013353364	0.21648814	0.430587679	0.586994165	0.711412957	0.789176336	0.82876478	0.854656552	0.875162926	0.850988004	0.91648923	0.845606688	0.91796245	0.851158369	0.915674375	0.905181532	1.003969718	0.986310046	1.024046683	1.105708403	1.029145023	1.025386386	0.867172164	0.776145463	0.601169852	0.432137456	0.258626166	0.17662038	0.07240942	0.017129618	-0.012013735	-0.046884163	0.009492534	0.017842841	0.065238009	0.144686274	0.036104477	-0.006492578	-0.137455215	-0.330043907	-0.472350572	-0.739003208	-0.994844587	-1.140389803	-1.345174457	-1.369435029	-1.510856421	-1.435946697	-1.440825003	-1.331138778	-1.270396237	-1.099465041	-0.914055916	-0.818974969	-0.648078761	-0.584596428	-0.380951806	-0.262797075	-0.089352715	0.028592311	0.113820653	0.286356542	0.387884301	0.551642397	0.618167491	0.669247137	0.720791171	0.721552136	0.651937395	0.65671464	0.641182199	0.585326108	0.612530714	0.589243056	0.625849833	0.659980334	0.651546673	0.775489539	0.831578686	0.882388164	0.883814758	0.819236917	0.812095153	0.745009017	0.673865153	0.598903191	0.504217529	0.347947831	0.306819889	0.221326347	0.072713418	0.011917428	-0.04750103	-0.171844354	-0.214186489	-0.321282875	-0.423270891	-0.495548251	-0.562736882	-0.615788013	-0.670667183	-0.683809853	-0.598940308	-0.557277682	-0.448515489	-0.344546099	0.227125707	0.246264383	0.38394528	0.343407152	0.327139937	0.276520714	0.199886213	0.041803539	-0.077209234	-0.220112565	-0.311873244	-0.316986821	-0.344750449	-0.306331885	-0.157396251	-0.039042746	0.013809753	0.133244035	0.252116924	0.299224613	0.356678123	0.258207073	0.223429103	0.138162913	-0.023191953	-0.071502772	-0.255356045	-0.420669055	-0.504118015	-0.583627871	-0.693008949	-0.790515326	-0.895561641	-0.905549029	-0.96742353	-0.870340065	-0.81574957	-0.704333331	-0.483074991	-0.329840614	-0.087424788	0.19078901	0.440568351	0.668071449	0.895504602	0.982262127	1.06753985	1.053517522	1.023029175	0.964878944	0.873899805	0.821081652	0.761370316	0.767577149	0.768463733	0.774458945	0.806791799	0.935371151	0.929511803	0.888016144	0.753020781	0.589289692	0.366336878	0.177170437	-0.075036068	-0.423900216	-0.571757088	-0.79262244	-0.873448589	-0.976153457	-0.883238661	-0.865502147	-0.737120271	-0.611237212	-0.493306859	-0.314042818	-0.267040457	-0.279554131	-0.272528149	-0.330494448	-0.316955387	-0.342707568	-0.419718891	-0.355073599	-0.182258162	-0.114416816	0.094430749	0.351113918	0.586152391	0.792191778	1.045759924	1.174160104	1.170567116	1.257217775	1.158615758	0.998144935	0.796832799	0.661664773	0.343298199	0.155448151	-0.106342702	-0.242992849	-0.455405891	-0.497069366	-0.554926193	-0.600886556	-0.604609858	-0.471988894	-0.44459985	-0.339514399	-0.222980404	-0.209746037	-0.223686265	-0.163962932	-0.262019476	-0.380562908	-0.49671483	-0.59167624	-0.778903879	-0.921069566	-0.976886807	-1.02889885	-1.021141931	-0.963667569	-0.787640248	-0.609715045	-0.406520059	-0.273854006	-0.108187067	0.119460707	0.241119843	0.268387295	0.329599013	0.394040974	0.406451952	0.399357407	0.456766019	0.455364246	0.49782386	0.546007137	0.638976822	0.587338233	0.55613836	0.544555979	0.411328723	0.290755261	0.167392899	0.041308958	-0.135927858	-0.174948586	-0.181662207	-0.188460587	-0.058526407	0.09183597	0.331487328	0.560913737	0.704712299	0.891656126	1.073696356	1.05936941	1.076228678	1.094155351	1.007552496	0.825203658	0.800352905	0.643060281	0.615838685	0.647479902	0.680527079	0.758872963	0.69921314	0.753495058	0.74422758	0.612640741	0.422225664	0.245713659	-0.041365908	-0.376114051	-0.597355122	-0.806906917	-0.956523664	-1.069478297	-1.053821382	-0.905942818	-0.709602873	-0.532318649	-0.280348452	-0.056763983	0.130189759	0.23622388	0.334166668	0.276854293	0.257386739	0.161260499	0.127591522	0.064997894	0.070655971	-0.002761999	0.068245275	0.010939084	0.033283577	0.079586682	0.05210299	0.039077901	0.006834507	-0.149104735	-0.289260193	-0.390836914	-0.524520338	-0.664944012	-0.707290469	-0.738330769	-0.710934046	-0.61327731	-0.454979925	-0.371841321	-0.223931142	-0.140143434	-0.12297575	-0.093094122	-0.098538368	-0.23535134	-0.237062916	-0.343275989	-0.476082583	-0.445906178	-0.53345138	-0.463661177	-0.40998865	-0.334078931	-0.228624337	-0.163040798	-0.080759062	-0.048523947	-0.027765482	-0.005865885	-0.051652183	-0.089892458	-0.129610116	-0.176247508	-0.13063338	-0.140955874	-0.180101014	-0.153129194	-0.122138097	-0.019278285	0.028568373	0.058597309	0.122561513	0.141418071	0.233780427	0.188578877	0.206567488	0.153282305	0.228877397	0.214680504	0.24965138	0.339933466	0.389860863	0.537025008	0.670176533	0.787274768	0.863035056	1.057973739	1.121482713	1.189895833	1.237017591	1.293221827	1.342799543	1.330427052	1.306919352	1.262652576	1.197078412	1.131097477	1.075266041	0.955768142	0.880770446	0.769647468	0.695236018	0.587286117	0.526463472	0.396331058	0.327717466	0.150238878	0.111506904	-0.060904557	-0.283575198	-0.381446942	-0.65230104	-0.83975194	-0.95926938	-1.163385278	-1.355227617	-1.348565829	-1.396192161	-1.27549582	-1.170554652	-0.878854701	-0.5977981	-0.203421576	0.061825431	0.354592594	0.604285111	0.716967864	0.712314748	0.571778789	0.364056001	-0.00463217	-0.317838464	-0.73245094	-1.106302313	-1.354298064	-1.46853011	-1.441899423	-1.294662571	-1.079969245	-0.745073781	-0.3467325	0.081429178	0.442221569	0.685918799	0.813722363	0.805651899	0.733790639	0.5386274	0.241537637	-0.095339399	-0.432728467	-0.648360282	-0.833887321	-0.914529762	-0.807274143	-0.713804564	-0.477171611	-0.160387823	0.214127767	0.501086147	0.702670762	0.919021187	1.031238574	1.074428077	1.112830996	0.998013349	0.96830644	0.823590476	0.686992953	0.555220685	0.414577129	0.285619841	0.254900322	0.128654552	0.026875803	-0.058828598	-0.067943298	-0.174436833	-0.140099291	-0.140128114	-0.058010018	0.035744916	0.174028641	0.251160037	0.300653402	0.35219699	0.342620664	0.229100371	0.014730459	-0.263296014	-0.513749918	-0.775062741	-1.039615497	-1.264837902	-1.414570195	-1.397960024	-1.412821104	-1.213503558	-0.994598396	-0.770908565	-0.42358955	-0.134820929	0.076523172	0.186337717	0.379129266	0.381203241	0.459000507	0.45636431	0.438850237	0.45418448	0.514803562	0.655814371	0.715701256	0.928455733	1.046700811	1.104994642	1.128852722	1.189567711	1.123451937	0.955186961	0.822681996	0.658561954	0.485213252	0.346444431	0.308340183	0.246813602	0.302066703	0.421265918	0.567790612	0.682925462	0.75602514	0.911256146	0.946808116	0.913134447	0.816124749	0.661780949	0.5054903	0.399776402	0.25652679	0.225170375	0.148579846	0.114164765	0.084974617	-0.023718233	-0.058800162	-0.128633844	-0.252259118	-0.328887017	-0.537305561	-0.79139834	-0.971567612	-1.086946806	-1.19716897	-1.259342982	-1.247804472	-1.183920632	-1.038023232	-0.875055529	-0.72900843	-0.617154251	-0.588059486	-0.455335134	-0.498120202	-0.470087041	-0.474616983	-0.460384082	-0.404836276	-0.323296688	-0.213609187	0.013407736	0.257292769	0.431800755	0.615255003	0.817518979	0.910957061	0.942063374	0.877922079	0.694221279	0.519097981	0.316549211	-0.020783205	-0.217582775	-0.371412512	-0.520006043	-0.513707683	-0.547459916	-0.459813426	-0.250940545	-0.139704111	0.041623532	0.189958226	0.307196015	0.374725114	0.424314997	0.306708311	0.305838039	0.161924745	-0.039307103	-0.226040224	-0.353549071	-0.493156393	-0.617805405	-0.652681153	-0.636003824	-0.677616376	-0.546466368	-0.43770082	-0.21033267	-0.038410585	0.188345995	0.483085505	0.6956786	0.845933921	0.976772831	1.005189383	0.97578614	0.847914486	0.744005475	0.538232352	0.282521435	0.094468565	-0.040395657	-0.231527589	-0.269045663	-0.213167764	-0.211337587	-0.099775004	-0.023958547	0.132189164	0.240500038	0.380210905	0.456039708	0.441884109	0.44122439	0.445246022	0.456244363	0.455831067	0.462706023	0.524229057	0.590801131	0.655633662	0.665315954	0.612428555	0.579076305	0.398886771	0.250748335	-0.060568369	-0.298449337	-0.487498255	-0.662375908	-0.748677856	-0.772327833	-0.67243427	-0.483667739	-0.168121284	0.090450393	0.362642027	0.608466734	0.749636959	0.80004543	0.761491376	0.617138845	0.356083787	0.132102283	-0.167646468	-0.470462048	-0.583762957	-0.70542151	-0.684016925	-0.600167225	-0.447433004	-0.239398672	-0.069308145	0.080397702	0.202009853	0.197038709	0.063250723	-0.057271798	-0.138019997	-0.229332959	-0.378980507	-0.376381492	-0.330826756	-0.191088856	-0.011125857	0.265894837	0.495214754	0.634627165	0.807830848	0.757291306	0.688496307	0.458262249	0.225424623	0.017345236	-0.299764778	-0.460332123	-0.543456231	-0.591109663	-0.481105619	-0.292307816	0.038001008	0.261688098	0.503621975	0.687574909	0.735149258	0.744821899	0.558149487	0.238929501	-0.04359157	-0.446504776	-0.755976213	-1.002028016	-1.183551791	-1.28541899	-1.200373291	-0.971840158	-0.75817363	-0.522223918	-0.255956092	-0.084479396	0.026574469	0.171321999	0.091090903	0.071922248	-0.089567985	-0.180498127	-0.307124984	-0.309727686	-0.331962197	-0.262792194	-0.122816278	0.158085894	0.327172892	0.47472932	0.662173166	0.689370923	0.700099816	0.713687595	0.594709169	0.468952293	0.311206914	0.222842418	0.070982122	0.08037112	0.119500977	0.260353901	0.405511525	0.542213158	0.672512466	0.831502161	0.942139744	0.963034184	0.818246669	0.785564237	0.577349254	0.359628649	0.211941252	0.021518585	-0.105633435	-0.162888524	-0.228748891	-0.169385284	-0.100001971	-0.046266166	0.068922131	0.098217464	0.092904012	0.048209767	-0.095733195	-0.212275222	-0.322443692	-0.449634776	-0.579360006	-0.646939083	-0.566815075	-0.472680387	-0.367948525	-0.064347484	0.169593399	0.494959679	0.794816396	1.044638512	1.257642904	1.334424465	1.375663737	1.328443167	1.266097044	1.029061523	0.782303983	0.518190995	0.208010186	1.47423E-05	-0.34423646	-0.540099069	-0.801271289	-1.06302748	-1.215590545	-1.344494324	-1.351416961	-1.39011824	-1.370947251	-1.307901463	-1.148260121	-0.99369997	-0.752707398	-0.472226329	-0.228577141	0.095940371	0.312013814	0.461811839	0.595174634	0.620086617	0.620183193	0.522536959	0.356521838	0.229540409	0.104063895	-0.093407335	-0.168509168	-0.216473579	-0.206520001	-0.161003637	-0.034641888	0.19494431	0.350614624	0.469624648	0.540454723	0.666652026	0.663619077	0.648671478	0.591977403	0.457326969	0.367234432	0.268473762	0.198598557	0.070653124	-0.023648107	0.01494003	-0.077759041	-0.047014154	-0.094601954	-0.127645574	-0.269669731	-0.332679318	-0.382769065	-0.47521016	-0.544497336	-0.534161882	-0.465396544	-0.454311783	-0.322639599	-0.220226436	-0.062092859	0.068177406	0.107772622	0.259325478	0.254315807	0.259163922	0.207885929	0.111193087	0.080460706	0.038940838	0.057060249	0.045211065	0.113518564	0.262070949	0.397396818	0.608596587	0.818043977	0.875373697	1.006702579	1.029815319	0.963029874	0.861468524	0.694752614	0.541738238	0.32033892	0.097925099	-0.036075181	-0.109597893	-0.166783534	-0.258782933	-0.1970251	-0.188746712	-0.17226816	-0.160192163	-0.117428609	-0.155488014	-0.121533715	-0.226307113	-0.19130753	-0.27564592	-0.342115881	-0.278539779	-0.331728638	-0.346485765	-0.270347774	-0.227832149	-0.260590866	-0.334224068	-0.429682359	-0.464917742	-0.572987054	-0.761532285	-0.815921978	-0.882616042	-0.847668073	-0.789109739	-0.552602399	-0.280703153	-0.001919806	0.384601032	0.684890524	1.067558942	1.290035121	1.484338212	1.53952848	1.497853375	1.330041119	1.126282868	0.805682868	0.463506487	0.112905419	-0.17197928	-0.459408536	-0.575334198	-0.730828357	-0.815682636	-0.740324322	-0.689364355	-0.618543466	-0.470514778	-0.353657925	-0.127191892	0.010141842	0.142703621	0.349133029	0.547971113	0.731656856	0.862462562	1.040875814	1.155528241	1.166920076	1.237651244	1.168737254	1.10109505	0.942020428	0.699344308	0.447001862	0.233623272	-0.019217639	-0.29038052	-0.426134704	-0.554769654	-0.658151026	-0.585486338	-0.52599038	-0.397972994	-0.271766817	-0.101803875	0.098083564	0.153544645	0.225032111	0.29304157	0.24385265	0.164325169	0.045953845	-0.054938155	-0.279373241	-0.432602203	-0.586773961	-0.707784326	-0.746523566	-0.868252469	-0.912919859	-0.823343062	-0.771166359	-0.755329658	-0.658718975	-0.49515527	-0.410962011	-0.370321625	-0.267723929	-0.224296675	-0.267648393	-0.234440393	-0.273321553	-0.371046199	-0.337438956	-0.344631399	-0.296608841	-0.27173588	-0.175367904	0.003507384	0.126461917	0.264952546	0.461341641	0.631751427	0.727577441	0.829101016	0.924005905	0.837641856	0.772449635	0.693033699	0.504532927	0.441688303	0.237573821	0.124780439	0.1287757	0.062302878	0.08603271	0.114789072	0.222912212	0.344692008	0.395304085	0.580515019	0.676681837	0.71446239	0.739510114	0.681032458	0.698027401	0.535266689	0.499889468	0.290011498	0.210116778	-0.008112742	-0.070124943	-0.217530828	-0.280623066	-0.339846717	-0.377805069	-0.419934517	-0.362889015	-0.266187243	-0.21015254	-0.082465731	-0.006437419	0.015642275	0.088958589	0.146180307	0.131313492	0.059279528	0.073194943	0.003798127	0.056926826	0.030261809	0.150985127	0.190912446	0.257694771	0.380127186	0.443364602	0.458541469	0.525178905	0.485396815	0.359578776	0.192729347	0.008264416	-0.225364166	-0.447017083	-0.656758948	-0.919779963	-1.011448697	-0.964659927	-0.990405255	-0.808209721	-0.57607371	-0.392782789	-0.094006445	0.157021684	0.410539665	0.611374966	0.744599354	0.864115276	0.818906472	0.81738112	0.700265031	0.664946835	0.580824473	0.47123149	0.361822264	0.361347245	0.285281112	0.263341482	0.254970492	0.228503828	0.234196584	0.243399925	0.17563099	0.181344884	0.157298199	0.080615444	0.055534793	0.019714242	-0.021729349	-0.046509133	-0.139429462	-0.222290559	-0.31142927	-0.472216186	-0.589615439	-0.792656229	-0.97506691	-1.086944516	-1.239678849	-1.279569088	-1.283252904	-1.174174068	-1.037183405	-0.89839482	-0.593822422	-0.370279503	-0.061733975	0.163136726	0.373806338	0.539447795	0.667590383	0.736898862	0.666069309	0.673746041	0.59401401	0.498631715	0.278663787	0.23667972	0.07795291	-0.052650024	-0.13942762	-0.238893043	-0.242306006	-0.299309096	-0.177224196	-0.198583981	-0.049668163	0.018713949	0.208733374	0.342799005	0.479307295	0.595054895	0.611406572	0.633289479	0.632471247	0.666378401	0.519437369	0.409645577	0.287782785	0.2473819	0.140634774	0.134377445	0.125854137	0.110206606	0.136772002	0.198468699	0.307523113	0.358911307	0.394053948	0.392588687	0.316492861	0.33045578	0.182566648	0.195497834	0.148593753	0.146995635	0.24750832	0.29102527	0.460801248	0.600579833	0.655822806	0.729360736	0.784712983	0.671019991	0.490134804	0.329710294	0.139113946	-0.083158389	-0.366573862	-0.513185327	-0.538365602	-0.575002499	-0.537637572	-0.326516216	-0.200378704	-0.035356409	0.153011568	0.171604524	0.121229911	0.090812292	-0.171499619	-0.362142342	-0.640682082	-0.913763432	-1.138526866	-1.219358475	-1.198710026	-1.051639589	-0.792911905	-0.500506606	-0.118819345	0.244038047	0.582003765	0.781599173	0.946871646	0.919260252	0.844750852	0.66352912	0.506755022	0.175546739	-0.042222689	-0.159569248	-0.262897119	-0.351621147	-0.29393917	-0.205736467	-0.1544589	-0.020694356	0.05244194	0.064966315	0.039823511	-0.085292726	-0.175161037	-0.270656043	-0.360198064	-0.503927544	-0.457532464	-0.375690242	-0.28701452	-0.076551752	0.229604956	0.486390284	0.840744372	1.061317044	1.272540585	1.375483548	1.402067869	1.354797079	1.16642321	0.908823455	0.627744121	0.282024713	-0.054062012	-0.370165813	-0.668086613	-0.885137667	-1.122813722	-1.178445817	-1.236238664	-1.329183639	-1.233839904	-1.181188803	-1.08940894	-1.004442787	-0.895461247	-0.743576035	-0.619891307	-0.507185266	-0.270564079	-0.149764544	-0.048398974	0.115212801	0.328234836	0.415593303	0.589321194	0.639332283	0.713150583	0.796462367	0.761168006	0.74620329	0.666627214	0.545185875	0.432605682	0.327593979	0.319099053	0.278452788	0.298080638	0.421498523	0.515110182	0.682093341	0.909046845	1.061439034	1.244575803	1.339641787	1.387380802	1.411403756	1.203923105	1.015056165	0.811679825	0.519688132	0.184350084	-0.127672129	-0.40349275	-0.629946732	-0.708608028	-0.868229927	-0.844669811	-0.866835808	-0.748744931	-0.641932452	-0.597915552	-0.533302917	-0.449539539	-0.401908451	-0.395856396	-0.330994983	-0.275965263	-0.255848059	-0.267501015	-0.183155169	-0.125672425	-0.014762068	0.024525095	0.02571803	0.061543534	0.116838334	0.113444019	0.164355661	0.098654186	0.140422957	0.104269879	0.036171997	0.006617969	0.226582568	0.117630636	0.009417211	-0.142894701	-0.192495324	-0.250173156	-0.141212514	-0.033654096	0.153587795	0.32837528	0.537535765	0.618371376	0.754585295	0.706316128	0.534984988	0.201682423	-0.093097576	-0.534116079	-0.949251882	-1.250682713	-1.507515796	-1.577368046	-1.424116123	-1.186410667	-0.748284876	-0.286195186	0.201834509	0.77439581	1.191703932	1.465760688	1.608089748	1.543113342	1.260813718	0.925058718	0.340375533	-0.196799688	-0.772679878	-1.236854265	-1.669501995	-1.943588046	-2.058190821	-2.070525883	-1.950982841	-1.713563825	-1.486770044	-1.176929576	-0.923788895	-0.739107437	-0.586892899	-0.441812016	-0.360909101	-0.458683875	-0.446083398	-0.630246162	-0.691384534	-0.857164705	-0.96018401	-1.073707234	-1.155630197	-1.159947715	-1.152688223	-1.062998464	-0.946051108	-0.68744533	-0.419720562	-0.151565462	0.151004135	0.346989415	0.660457999	0.87689209	1.046355244	1.070509369	1.128001253	1.189325604	1.08988533	1.147310302	1.088588181	1.190575504	1.237684274	1.448215101	1.628754882	1.858730498	2.163693785	2.30325635	2.531392402	2.619484068	2.595609293	2.585069739	2.453485083	2.263254109	2.159393956	1.944810997	1.834662762	1.701627902	1.655382573	1.538526994	1.53458942	1.461101157	1.406694542	1.148845644	0.916403981	0.572989968	0.155010693	-0.326625238	-0.764178573	-1.279200809	-1.709969206	-2.096100966	-2.399785693	-2.472407633	-2.503203795	-2.327662858	-2.159522648	-1.881086123	-1.644551491	-1.32285566	-1.086158397	-0.819754306	-0.685796083	-0.61061687	-0.465763526	-0.513137526	-0.456867768	-0.522208101	-0.572136444	-0.637935675	-0.697476023	-0.762437675	-0.826968259	-0.947645442	-1.136840248	-1.233609367	-1.245086526	-1.268590896	-1.339025737	-1.233463661	-1.058598222	-0.803632047	-0.53589667	-0.177349563	0.289906606	0.61389949	0.959049048	1.244209304	1.420732158	1.537146344	1.571582099	1.499751696	1.296398687	1.06849313	0.876821854	0.645612383	0.392879961	0.152367528	-0.038974091	-0.17400472	-0.304102781	-0.426091687	-0.414339533	-0.372439951	-0.377731474	-0.278077147	-0.303205724	-0.201664826	-0.106940004	-0.093242568	0.017826712	0.020512949	0.12617467	0.118834863	0.162730464	0.21331555	0.324588613	0.30881867	0.428047656	0.540474831	0.653754263	0.783953783	0.890104801	0.971757756	1.059717319	1.158629078	1.231893474	1.307863711	1.258069294	1.104635466	1.023892511	0.847059477	0.62574152	0.507196691	0.314797986	0.133382664	0.08086186	-0.026781129	-0.05622297	-0.060618571	0.000537479	0.080239165	0.072265227	0.157101582	0.159934631	0.209009364	0.16931157	0.14351352	0.058999149	-0.085500911	-0.24262462	-0.358465636	-0.614575051	-0.906997216	-1.109310399	-1.365650638	-1.647119159	-1.792307394	-1.973494401	-2.159456035	-2.233035105	-2.282019335	-2.211898408	-2.089317601	-1.918351113	-1.656580218	-1.350594022	-1.111665007	-0.71980646	-0.414204578	-0.147573105	0.244159643	0.484179913	0.788520051	1.048030456	1.206558247	1.367070898	1.525206007	1.569858827	1.63060912	1.67571334	1.627676995	1.587396722	1.464774641	1.416091505	1.223060511	1.180307598	0.982484911	0.956093867	0.874521312	0.751176599	0.771670859	0.729105725	0.742845007	0.753611577	0.76100123	0.738146561	0.69875318	0.626770105	0.600390643	0.433133554	0.363460301	0.200882597	0.169925993	0.074378915	0.15461841	0.16754865	0.299366842	0.451256162	0.601003516	0.840658687	0.973148985	1.071373028	1.200318574	1.170608558	1.124409281	0.977168697	0.667789903	0.402251022	-0.029438068	-0.392760138	-0.914850483	-1.355407248	-1.808772742	-2.161759957	-2.528537804	-2.68762007	-2.852202766	-2.788599604	-2.673606083	-2.418701201	-2.076854825	-1.635708255	-1.250613501	-0.712796829	-0.342625384	0.03614557	0.357907286	0.527490651	0.555205965	0.536179324	0.448828122	0.305376817	0.020632706	-0.105374292	-0.372499565	-0.489385358	-0.690448074	-0.729308914	-0.779829359	-0.762334529	-0.721465534	-0.680052607	-0.53027006	-0.437611377	-0.336315544	-0.180382977	0.005363848	0.157309942	0.44174764	0.662671336	0.840757106	1.06345153	1.277068485	1.362717605	1.423946043	1.390856376	1.321917129	1.133599396	1.008431764	0.759574665	0.530773847	0.305258206	0.092541435	-0.017692866	-0.043322654	0.073820972	0.135496047	0.245762828	0.311591976	0.45830482	0.451512084	0.518704867	0.454480583	0.395399536	0.232914141	0.08476953	-0.025634282	-0.014379058	-0.090312786	-0.018972495	0.035097863	0.161141584	0.251305792	0.304210932	0.374663835	0.4252863	0.454609097	0.371330586	0.286825818	0.175609383	0.191402201	0.155225611	0.199499763	0.413328578	0.574556162	0.791489712	1.04071452	1.220444268	1.403902785	1.559576159	1.558917899	1.43425188	1.259002277	0.983509041	0.691882598	0.295463898	0.007199046	-0.381800633	-0.651431684	-0.832332203	-1.005715293	-1.094304767	-1.11734918	-1.098508488	-1.027572937	-0.97886999	-0.935972073	-0.887666752	-0.886409548	-0.833819189	-0.917151467	-0.871236472	-0.82515013	-0.839227231	-0.768562658	-0.712959182	-0.610028223	-0.429036019	-0.315881242	-0.10119806	-0.041313321	0.070457081	0.25098215	0.269061345	0.336286538	0.349307835	0.333658448	0.325598186	0.271718502	0.196739509	0.186219553	0.090956296	0.001906483	-0.033312687	-0.101774507	-0.186136332	-0.158452203	-0.209633693	-0.206106688	-0.203073837	-0.170253754	-0.155972599	-0.117699339	-0.165213222	-0.212725502	-0.273964315	-0.327675388	-0.372364162	-0.525130496	-0.573466576	-0.645484599	-0.783288255	-0.776344766	-0.747733496	-0.760489783	-0.731800742	-0.633134715	-0.445555487	-0.34782245	-0.173050328	0.097012425	0.260282957	0.484407834	0.591824904	0.749986075	0.958451771	1.041827252	1.009426963	0.991673757	0.960993557	0.750443851	0.684879314	0.516607994	0.250599307	0.141862569	0.007152026	-0.05977866	0.039857699	0.084220909	0.22745057	0.409986868	0.51369401	0.748748331	0.876594967	0.925128044	0.957638873	0.827125834	0.718055474	0.602614818	0.496987057	0.367501641	0.289500974	0.227311903	0.342576648	0.390907996	0.560908404	0.792956332	0.940823675	1.096954098	1.1544388	1.128318763	0.943054197	0.707255609	0.465951137	0.098995296	-0.267634119	-0.623291616	-0.792250604	-0.823737932	-0.809291849	-0.626279347	-0.332980076	-0.025561542	0.331686286	0.737433246	1.051327774	1.272522192	1.336956105	1.343031872	1.185302748	0.835770791	0.515240721	0.149354603	-0.191634987	-0.486018307	-0.784594642	-0.974184927	-1.122090761	-1.206736483	-1.255406729	-1.339583542	-1.378045395	-1.386869619	-1.411470647	-1.434773555	-1.502663902	-1.482244877	-1.512194782	-1.552944134	-1.44969939	-1.322264065	-1.18525573	-0.979201705	-0.734105264	-0.485818569	-0.257368385	-0.009843492	0.260622299	0.512879847	0.704383373	0.79191805	0.913843092	0.969563509	0.956677881	0.893565318	0.686726982	0.590257225	0.385475958	0.20102015	-0.043222875	-0.211843012	-0.449895251	-0.55482607	-0.697967891	-0.784120904	-0.776639816	-0.626866698	-0.509142006	-0.392845266	-0.23464649	-0.048584571	0.047858548	0.19504393	0.300326734	0.390496387	0.363670835	0.442861068	0.342692019	0.286611036	0.339018131	0.308624523	0.344578547	0.356439047	0.338593689	0.450598085	0.508032958	0.565019083	0.644416881	0.686941205	0.735180841	0.831766956	0.859485107	0.892371733	0.865908076	0.918409033	0.928337965	1.061618816	1.047604692	1.092280247	1.137411582	1.141638695	1.096926283	1.041669877	0.888691235	0.698377887	0.54799688	0.336204717	0.042539728	-0.078918412	-0.320539928	-0.415752533	-0.540761345	-0.539056682	-0.425863417	-0.412174602	-0.231792932	-0.154056475	-0.033259117	0.136558941	0.152993526	0.215093025	0.092281043	0.00093296	-0.104228259	-0.292842792	-0.481087188	-0.668874629	-0.821548228	-0.902195005	-0.92717	-0.932959591	-0.893880772	-0.825694296	-0.670997952	-0.52160245	-0.29844789	-0.183874922	-0.029101549	0.119226116	0.254246488	0.345113173	0.392445212	0.425472927	0.399207584	0.463469232	0.41213492	0.37533637	0.313443284	0.24499411	0.115448258	-0.023325089	-0.142316717	-0.238160428	-0.358971863	-0.44828052	-0.601910134	-0.611198025	-0.687151741	-0.769042316	-0.755569153	-0.746307093	-0.755614848	-0.720673973	-0.68714096	-0.666250287	-0.613020616	-0.525914617	-0.330739307	-0.191516313	-0.004990407	0.230649674	0.526465347	0.903611546	1.20132055	1.450493281	1.701908123	1.742610017	1.753511461	1.61817655	1.387751282	0.958340354	0.487361073	-0.049100548	-0.603207588	-1.119742835	-1.60511399	-1.880354155	-2.093424296	-2.140670337	-2.043556644	-1.759330142	-1.489806415	-1.113994541	-0.833394887	-0.535801354	-0.288643768	-0.034665751	-0.033706483	0.025400496	0.04102145	0.035076112	0.014827371	0.082698431	0.137062282	0.277888583	0.43850242	0.698528847	0.826251686	0.97244932	1.186221135	1.272886975	1.244296551	1.218067189	1.295525041	1.309375278	1.358604996	1.448993912	1.683168433	1.925467371	2.189593486	2.533065338	2.777816548	2.983156559	3.01166897	2.940544938	2.730917715	2.306354338	1.733277058	1.116230924	0.5362756	-0.079098558	-0.686657282	-1.05426879	-1.430046169	-1.568911819	-1.596579476	-1.499394311	-1.308326292	-1.125640009	-0.899480757	-0.792309505	-0.674387055	-0.713485602	-0.792806593	-0.875626487	-0.986238716	-1.148510793	-1.335792073	-1.416680569	-1.428584107	-1.353728103	-1.357127567	-1.242354198	-1.118676106	-1.051732984	-1.018823296	-1.038821908	-0.954080313	-0.967616011	-0.904373713	-0.867831993	-0.819231738	-0.611719591	-0.471421849	-0.318535944	-0.10071685	0.011301752	0.074226237	0.094277106	0.00146328	-0.25897543	-0.558406844	-0.985000964	-1.273524402	-1.650915421	-1.799441871	-1.814378682	-1.763731166	-1.453094916	-0.986393002	-0.483436995	0.122019844	0.749069339	1.247342984	1.683806476	1.978930004	2.108119349	2.015007392	1.759489123	1.431692042	1.064569217	0.746932821	0.351048734	0.201228949	0.119940588	0.174948891	0.297093223	0.612973083	0.911862579	1.201547569	1.497592175	1.609259915	1.717334513	1.662399803	1.590674134	1.431769761	1.256214392	1.084371157	0.961729265	0.853379653	0.972291421	1.052971042	1.236548028	1.511716232	1.622181836	1.791913175	1.796771902	1.678571648	1.410832917	1.096834937	0.656191004	0.139886886	-0.309274063	-0.759546972	-1.012577726	-1.316904705	-1.349273586	-1.38936732	-1.254565283	-1.047192414	-0.955834202	-0.778607255	-0.696057665	-0.673282774	-0.719768232	-0.859586005	-0.940259842	-1.165938329	-1.272368502	-1.289098685	-1.262944439	-1.049278095	-0.872078636	-0.556238944	-0.208920941	0.05712775	0.359548424	0.483882626	0.579818431	0.493371895	0.354880874	0.164455751	-0.171771207	-0.355980957	-0.573681833	-0.769996036	-0.739101541	-0.655032561	-0.480750539	-0.280053459	0.068669529	0.308560766	0.59675391	0.762478317	0.776618234	0.719112392	0.62296669	0.373725749	0.118110405	-0.196067257	-0.5051083	-0.832503892	-0.989444449	-1.112108488	-1.063867757	-1.056615812	-0.877216359	-0.718611426	-0.517777636	-0.330888904	-0.184640067	-0.021420821	0.002677559	0.088389845	0.015791916	0.035114228	-0.089061129	-0.198574653	-0.334065394	-0.486112884	-0.718702113	-0.812822787	-0.932224305	-0.995867808	-1.034346676	-1.007906072	-0.912236427	-0.728509972	-0.544986546	-0.20862742	0.134426729	0.504938191	0.790762756	1.170718267	1.441545911	1.567817313	1.709281879	1.754315321	1.73405772	1.62714066	1.572830959	1.551015729	1.536893421	1.510233644	1.65293209	1.770246272	1.932461923	2.09688444	2.189380279	2.30053117	2.312013624	2.161390858	1.966858895	1.719550916	1.289555528	0.867547788	0.471176305	0.085879388	-0.346143056	-0.59386422	-0.797282247	-0.951417782	-0.918830017	-0.826671131	-0.662651902	-0.474538447	-0.369899738	-0.12759886	-0.022618224	-0.028021127	-0.063048013	-0.180987194	-0.358133854	-0.544604565	-0.823873198	-1.065158398	-1.252770539	-1.373545315	-1.497376804	-1.487154503	-1.441383136	-1.327428204	-1.036309188	-0.771931538	-0.533852559	-0.210641799	-0.000106029	0.252130445	0.305064357	0.331022411	0.157213952	-0.071189159	-0.3720392	-0.688609828	-1.128126382	-1.436341862	-1.643305331	-1.833036486	-1.767073925	-1.625376886	-1.376059167	-0.984528215	-0.51915453	0.048695026	0.508607098	0.977828063	1.269455611	1.480326789	1.623087318	1.690343708	1.522943935	1.367766876	1.145001857	0.924327139	0.78399001	0.561668064	0.499580028	0.411383458	0.284672497	0.20664266	0.085515588	0.025691229	-0.079102404	-0.253562473	-0.487593342	-0.72841299	-0.864308879	-0.991598315	-1.043375774	-1.085095617	-0.956986812	-0.760705803	-0.545164979	-0.274378259	-0.02027497	0.246607177	0.423305322	0.545706503	0.649121087	0.544988655	0.32941787	0.143531753	-0.064489555	-0.328946806	-0.50451628	-0.683895001	-0.775294975	-0.659940322	-0.554927716	-0.281624181	0.029136717	0.302106039	0.716737142	1.027406479	1.226220556	1.409866747	1.444066241	1.478476559	1.270990341	1.122298674	0.880498573	0.590486915	0.428909991	0.250878614	0.130738475	0.195758474	0.312462695	0.418458762	0.731693133	1.013124328	1.308398904	1.489491402	1.68624995	1.678891382	1.502293756	1.184855355	0.752420013	0.245212691	-0.337766042	-0.86059995	-1.282262458	-1.623377891	-1.836652428	-1.774697643	-1.535313533	-1.099962768	-0.52626513	0.125842959	0.715917735	1.279965655	1.56930357	1.771441455	1.655736754	1.42630606	0.967055089	0.304415334	-0.297142838	-0.862068348	-1.330473007	-1.741499319	-1.793825962	-1.747190618	-1.4864192	-1.022778836	-0.537636872	0.064493536	0.566080174	0.895158561	1.203670411	1.294421298	1.322592061	1.090437718	0.846225001	0.553957471	0.172988791	-0.070451976	-0.25153702	-0.449940734	-0.482013426	-0.527717524	-0.55540606	-0.475853961	-0.535380074	-0.578780406	-0.664432074	-0.792266507	-0.910472972	-1.126624203	-1.242005771	-1.412149422	-1.468220249	-1.421901211	-1.405861787	-1.200288256	-0.975639716	-0.79664995	-0.475930145	-0.315321232	-0.059867348	0.123478026	0.19964212	0.170302061	0.237096407	0.158322849	0.070422222	-0.089393205	-0.148999791	-0.319042259	-0.415435983	-0.425452336	-0.554612832	-0.537414316	-0.520724582	-0.388584044	-0.26364662	-0.21902644	-0.020645967	0.135900676	0.41289553	0.617625773	0.732559946	0.948708757	1.139575173	1.255846596	1.275969634	1.372794694	1.362445738	1.423185184	1.415522695	1.433736897	1.354219015	1.357753023	1.412267883	1.442272333	1.409218122	1.31204266	1.249187722	1.119530611	0.889467012	0.762923354	0.549847056	0.328656715	0.167208907	0.019713638	-0.038436323	-0.105434452	-0.003574472	0.087442036	0.1884345	0.282785476	0.369977219	0.406112013	0.407300505	0.288836835	0.187884295	0.004898916	-0.180731067	-0.376530674	-0.495909034	-0.645833198	-0.621374822	-0.592620494	-0.506909924	-0.407604219	-0.233353613	-0.183595325	0.009657078	0.045083447	0.032021954	-0.041511032	-0.126041592	-0.33031681	-0.518752688	-0.607829499	-0.734844879	-0.807618425	-0.902505056	-0.814325324	-0.760099631	-0.625061002	-0.381610218	-0.236027206	0.033947812	0.187389627	0.310218956	0.511998943	0.623468388	0.708610456	0.856218694	0.850987942	0.937855797	0.911267023	0.83012085	0.679700193	0.549858162	0.317192575	0.161538368	-0.10107902	-0.396486127	-0.582845798	-0.780591111	-0.997798406	-1.067383164	-1.146796381	-1.103646094	-1.002148625	-0.827019861	-0.665774783	0.335470758	0.332833922	0.146858976	0.035521975	-0.077922256	-0.177755884	-0.251797439	-0.280474004	-0.196838751	0.033479945	0.237171111	0.417562836	0.58896125	0.762087695	0.81404687	0.761256046	0.531012437	0.201447496	-0.215988856	-0.636961186	-0.969443601	-1.3509122	-1.578855988	-1.741294478	-1.694425554	-1.466329388	-1.192214027	-0.924211413	-0.608778244	-0.29324977	-0.207902849	-0.142108218	-0.238747672	-0.389104803	-0.637444452	-0.979006547	-1.279463315	-1.469670687	-1.665435593	-1.689062129	-1.572775236	-1.360297974	-1.15028277	-0.819006022	-0.59734228	-0.407716424	-0.222533837	-0.170536716	-0.169030989	-0.155938257	-0.183185577	-0.23766603	-0.186660351	0.003883206	0.307997961	0.626753296	1.068394532	1.53345685	1.983579902	2.446237624	2.850199365	3.019844385	3.193772865	3.24706417	3.097377049	2.867568353	2.699337649	2.369382167	2.017927073	1.807594363	1.496970185	1.187154582	0.964680416	0.744076935	0.523262706	0.347242873	0.060245269	-0.083795986	-0.347446401	-0.429972638	-0.57411672	-0.660424199	-0.682669924	-0.582816228	-0.500491156	-0.399118044	-0.258307499	-0.040257227	0.133959307	0.243657904	0.378126143	0.447941149	0.429936741	0.36224527	0.26126805	0.031671439	-0.14006054	-0.370309748	-0.649469412	-0.99037196	-1.168919494	-1.4776491	-1.669560955	-1.782874295	-1.842701236	-1.781222529	-1.64237296	-1.53391394	-1.227703087	-0.912312625	-0.651813368	-0.372833817	-0.264341621	-0.107341073	-0.166832864	-0.368154268	-0.612796289	-0.878960781	-1.234733704	-1.694215695	-2.02464348	-2.312166979	-2.511961352	-2.535241326	-2.419766653	-2.152585727	-1.77004006	-1.225886092	-0.590108954	0.124615624	0.752875356	1.41672118	2.052185812	2.592823829	3.023581864	3.401996511	3.542595428	3.606681391	3.505646843	3.366359426	2.966658161	2.633957513	2.115584712	1.582467632	1.061067116	0.660892435	0.134167147	-0.176984304	-0.509203031	-0.839969857	-0.972237066	-1.196053891	-1.36450735	-1.475714395	-1.635374372	-1.722808678	-1.810542559	-1.847548336	-1.845936074	-1.785819009	-1.487011682	-1.214348755	-0.76699326	-0.157154963	0.45196569	1.069489923	1.603738822	2.173698398	2.562841044	2.787632265	2.779449237	2.743694231	2.482345833	2.189883933	1.91663838	1.572470198	1.250480365	1.081904565	0.920998129	0.827922528	0.787052153	0.659697091	0.567865029	0.450230738	0.224408791	-0.076746542	-0.438583711	-0.889706797	-1.211971191	-1.493893148	-1.70752732	-1.746022566	-1.609521133	-1.430144751	-0.992763792	-0.62095994	-0.143874903	0.199232337	0.577280487	0.689326214	0.777500306	0.715598897	0.464266962	0.24795055	-0.100771614	-0.381637055	-0.625126486	-0.811232276	-0.917951897	-1.092375299	-1.176874023	-1.327513096	-1.387866208	-1.601392929	-1.876774328	-2.108491203	-2.357897333	-2.588972136	-2.694659074	-2.723769491	-2.601811498	-2.388552901	-1.928328347	-1.481270138	-1.017890285	-0.479343887	-0.005591818	0.41082198	0.725094117	0.840019175	0.925619272	0.931437557	0.995838957	0.92576085	0.959927686	1.05324621	1.196766474	1.317692402	1.576624097	1.785278985	2.023523548	2.112638008	2.048967779	1.970120853	1.856921037	1.624046808	1.358755077	1.095749442	0.933317143	0.807367723	0.80659439	0.941851648	1.148919971	1.370601317	1.608924948	1.831046275	1.958247796	1.967897181	1.811380956	1.559471472	1.221668219	0.842303104	0.312802506	-0.1008892	-0.544588941	-0.816809262	-1.061619531	-1.137623478	-1.049162021	-0.939323054	-0.788129583	-0.470624737	-0.239120152	0.029787363	0.22887582	0.354376234	0.333639897	0.37945757	0.221352344	0.05823994	-0.163783826	-0.42601564	-0.709111139	-1.056773456	-1.412962101	-1.652502147	-1.920577338	-2.125223087	-2.241146858	-2.347250826	-2.234499497	-2.115669783	-1.828807497	-1.58659462	-1.186429638	-0.864060017	-0.476171673	-0.124166404	0.155947922	0.385464259	0.501119011	0.661950606	0.862421596	0.942570665	1.094191995	1.3392493	1.547314859	1.807428161	2.113441737	2.364117886	2.499946602	2.624963097	2.559824641	2.476807287	2.196263031	1.766579554	1.183068221	0.60575813	-0.018837477	-0.676450274	-1.255170459	-1.7458837	-2.240647479	-2.524915574	-2.689640141	-2.806223365	-2.739506826	-2.66079997	-2.519663497	-2.279154338	-2.023230848	-1.846545775	-1.583646175	-1.30709264	-1.132316092	-0.886742179	-0.619410356	-0.360222561	-0.1250305	0.045764704	0.221493867	0.360345857	0.361225604	0.417982829	0.434687003	0.381323325	0.363708998	0.349914086	0.250331383	0.289844875	0.335352016	0.419666144	0.562355617	0.791060252	1.060130375	1.318266486	1.623532673	1.970107003	2.217126274	2.530161361	2.747633541	2.865200899	2.999629985	3.047213569	3.009999354	2.891580031	2.794142905	2.589535947	2.345444431	2.050839523	1.724681263	1.353506777	0.992100396	0.534507178	0.052221763	-0.317179807	-0.682386122	-1.091444741	-1.352977687	-1.608353507	-1.723195613	-1.814122882	-1.810561728	-1.717364632	-1.600206452	-1.462237039	-1.331281411	-1.149086262	-1.071549388	-0.940731204	-0.867297619	-0.859445045	-0.891895858	-0.91434633	-0.967743706	-1.048067454	-1.091057399	-1.087450575	-1.090471477	-1.038809113	-0.920279926	-0.832667253	-0.727377381	-0.502870603	-0.444920121	-0.320655978	-0.249608983	-0.135497753	-0.080161883	-0.099001553	-0.163135795	-0.164528871	-0.086660257	-0.130623209	-0.041984531	-0.032947959	0.106478477	0.241521071	0.486753671	0.639100403	0.889640112	1.026480679	1.230146571	1.402850085	1.474926794	1.587749003	1.506354541	1.418015057	1.367388044	1.129396858	0.974347613	0.760330147	0.522335722	0.261348683	0.065350245	-0.206216616	-0.392623369	-0.490135747	-0.575491025	-0.716384672	-0.76165329	-0.757193885	-0.87533344	-0.851743361	-0.89437102	-0.947719616	-1.050325737	-1.133180246	-1.182412181	-1.179662399	-1.164955252	-1.150527633	-1.081120238	-1.102609292	-0.942192816	-0.82374846	-0.68447757	-0.618686381	-0.408905427	-0.3295814	-0.118703661	0.087900711	0.212056719	0.446361489	0.745928045	0.92463642	1.182007375	1.482416338	1.66938954	1.86628763	1.97389995	1.956461359	1.978500666	1.827414482	1.645747788	1.352573124	1.137284418	0.887677526	0.624250871	0.464907426	0.397134126	0.331484838	0.268833634	0.246550246	0.271636592	0.271519095	0.266136142	0.295741789	0.178154623	0.148082294	0.059676214	-0.04562825	-0.019730611	0.062688261	0.279735204	0.470887412	0.769685637	1.067644636	1.27895611	1.417079451	1.443166882	1.323394395	1.067635535	0.66116055	0.182417974	-0.382881754	-0.878226214	-1.384414557	-1.692495018	-1.944895846	-1.993450972	-1.887853931	-1.672721586	-1.327262688	-0.947136446	-0.679543387	-0.360054771	-0.286586558	-0.203529376	-0.284619474	-0.501142969	-0.717015141	-0.886880577	-1.089474967	-1.133314592	-1.135579224	-0.961452709	-0.769272273	-0.409903219	-0.1244885	0.224335272	0.389154449	0.496241215	0.514662203	0.416081121	0.14383769	-0.157114476	-0.450729599	-0.686984607	-0.912569676	-1.030877232	-0.987227983	-0.810110654	-0.557000989	-0.089434828	0.327857392	0.726846497	1.143689772	1.437166763	1.70308664	1.840976591	1.87068814	1.737538862	1.527406873	1.300950179	1.009199717	0.633507791	0.219123266	-0.096870398	-0.456450064	-0.787408846	-1.040905436	-1.292570603	-1.457652191	-1.562682734	-1.529840232	-1.519726568	-1.331620523	-1.138199252	-0.919037618	-0.620828904	-0.376301836	-0.105330337	0.097439144	0.321408309	0.454952112	0.537831617	0.602452352	0.680475979	0.753732506	0.87107077	0.952897079	1.149751012	1.249537976	1.505779354	1.706611505	1.801510955	1.893152988	1.924215311	1.847359373	1.669573624	1.494661608	1.177018152	0.931289531	0.610708314	0.320539175	0.122439587	0.113160777	0.060210042	0.170112029	0.267298401	0.44283158	0.610152173	0.788419663	0.853941834	0.811874225	0.835600954	0.662324414	0.354884797	0.107780132	-0.266115719	-0.694626718	-0.978702912	-1.297754261	-1.568752474	-1.730042015	-1.785958073	-1.767361914	-1.750054673	-1.56651075	-1.338704027	-1.092370409	-0.875560336	-0.656358346	-0.454989787	-0.321693777	-0.297738231	-0.283187815	-0.303378423	-0.400801857	-0.550941443	-0.603195705	-0.738240698	-0.744720657	-0.822004135	-0.741470304	-0.693091525	-0.507549252	-0.385751407	-0.184406047	0.037963232	0.202999927	0.401079491	0.439907215	0.489433617	0.493499547	0.476150396	0.440879256	0.326945261	0.363935119	0.33642631	0.295683077	0.365333514	0.561894073	0.689418272	0.853483465	0.943261532	1.130785283	1.229229342	1.290161422	1.273588505	1.13059681	1.017727369	0.844928591	0.534128216	0.248268767	-0.048614582	-0.354910108	-0.634864777	-0.884841156	-1.049830457	-1.137372135	-1.18334342	-1.130803441	-1.116855586	-0.856303272	-0.678026068	-0.425369226	-0.131101364	0.196248699	0.492195746	0.764530704	1.001880109	1.154433143	1.302818401	1.377906395	1.372346682	1.214628867	1.147589289	0.984873423	0.860991041	0.633041652	0.5365104	0.42626512	0.357524321	0.233175694	0.238736281	0.12412263	0.080705704	0.035658833	0.05799343	-0.064269578	-0.147324965	-0.368845655	-0.507126231	-0.758730012	-0.973244644	-1.228361977	-1.452338407	-1.593507741	-1.740073174	-1.675931357	-1.638104526	-1.472718737	-1.295900072	-0.989563042	-0.57267351	-0.160241378	0.288091989	0.686214723	1.073132047	1.306501103	1.520574031	1.599651053	1.508990137	1.324115895	1.061266513	0.792880271	0.443118069	0.206593955	-0.14385535	-0.272552705	-0.334191507	-0.34989577	-0.217415484	-0.055182154	0.180242518	0.424213777	0.669353487	0.772711206	0.841262261	0.820740137	0.719300074	0.534616587	0.20250671	-0.146916165	-0.556403415	-0.913554869	-1.159738238	-1.440733385	-1.507310847	-1.599386758	-1.504368853	-1.38960985	-1.203794341	-0.997721813	-0.773128968	-0.604656173	-0.423010919	-0.378553412	-0.318548477	-0.301957661	-0.271693166	-0.145931954	-0.035397915	0.254152997	0.561343667	0.922423271	1.441564727	1.891930123	2.421950407	2.898677834	3.27496532	3.504520693	3.527527085	3.379007034	2.993816155	2.464698202	1.927646001	1.202744895	0.568248487	-0.044008786	-0.601351637	-0.950045297	-1.156352807	-1.164517636	-1.157041671	-0.945506897	-0.814128963	-0.667525134	-0.513089804	-0.460271699	-0.533233074	-0.728503375	-1.010577456	-1.229285978	-1.444175506	-1.639439804	-1.751802191	-1.75304349	-1.610188805	-1.392522201	-1.057524302	-0.745661803	-0.541625801	-0.312082553	-0.243177556	-0.190550601	-0.275042066	-0.290850762	-0.469544518	-0.541621661	-0.494312925	-0.446080327	-0.205122609	0.02968833	0.373545061	0.637039049	0.80600248	0.938385126	0.950789259	0.661416293	0.390109617	-0.054118425	-0.589032376	-1.011871759	-1.446907834	-1.55398256	-1.573772045	-1.310069791	-0.968407161	-0.394896426	0.197724816	0.778309991	1.264502707	1.559993654	1.605720745	1.395990381	1.025357922	0.45815396	-0.096569766	-0.676842095	-1.03854575	-1.25912491	-1.21718662	-0.921872259	-0.326509262	0.35651099	1.154096309	1.933306075	2.562206637	3.059746128	3.315453378	3.334497362	3.179535683	2.754499201	2.167549989	1.612079716	1.082180943	0.682533789	0.348557562	0.138577182	0.140197194	0.179344706	0.218777291	0.391826717	0.456984932	0.401041399	0.304411055	0.151967583	-0.189194965	-0.465306117	-0.790635508	-1.000923983	-1.222934052	-1.449227496	-1.460612803	-1.455139299	-1.481881207	-1.42248551	-1.33063137	-1.210989082	-1.14307359	-1.166878629	-1.159872534	-1.173807526	-1.204657685	-1.086818797	-1.034097167	-0.936446962	-0.844676558	-0.613510443	-0.445462385	-0.249338039	-0.052288821	0.111723062	0.201158841	0.271015724	0.34383483	0.414592641	0.364600508	0.439530498	0.443462422	0.480777651	0.461268152	0.523412119	0.617396622	0.627219319	0.668603961	0.639540874	0.602743974	0.519061506	0.46900147	0.351204696	0.270941383	0.238803768	0.170395646	0.231321221	0.243986919	0.278545752	0.233264124	0.313589699	0.305441621	0.257567074	0.226448214	0.210173075	0.119871683	-0.012665984	-0.101187537	-0.096713108	-0.186319562	-0.184286971	-0.084820079	-0.059964587	-0.013813546	0.077143691	0.232233967	0.296464917	0.398171617	0.454531608	0.519583761	0.461928466	0.445020751	0.467747098	0.405761633	0.37511785	0.310736413	0.300518446	0.262374648	0.086357941	-0.001523406	-0.163441237	-0.401353621	-0.668832378	-0.982205219	-1.247945489	-1.582815638	-1.953870959	-2.220956461	-2.39709122	-2.47845126	-2.442714554	-2.255721583	-1.962072591	-1.505600007	-0.91751775	-0.369075075	0.327263328	1.004152778	1.591714948	2.142886652	2.461771717	2.711754581	2.839166027	2.781101119	2.603154082	2.380778771	2.04100397	1.742675298	1.477491205	1.097622	0.901859251	0.722967451	0.562211057	0.458862664	0.350003694	0.225366956	0.2132033	0.136411456	0.136944551	0.020135222	0.042889969	0.071658459	0.093800591	0.270090074	0.30857684	0.453228384	0.494271292	0.583016454	0.541645263	0.364733629	0.157076886	-0.165549765	-0.583038688	-0.921138742	-1.281162281	-1.683750479	-1.926537317	-2.005549813	-2.037358881	-1.948490561	-1.69721562	-1.444653302	-1.189295101	-0.864766314	-0.69667183	-0.532389975	-0.392949544	-0.38434472	-0.441729062	-0.516022619	-0.533618264	-0.519402875	-0.389738975	-0.21523456	0.002641395	0.254388798	0.6000945	0.901766904	1.065796237	1.311379913	1.289193647	1.279516315	1.153848441	1.045295355	0.846299308	0.541591815	0.407127366	0.238378308	0.07313693	0.07936885	-0.045771248	-0.008378116	-0.074201264	-0.211019782	-0.266620034	-0.322939272	-0.461939728	-0.541292755	-0.467915127	-0.406853923	-0.223932209	-0.035549301	0.355207925	0.688588537	1.127831604	1.44628088	1.603656723	1.733864368	1.656671763	1.442634187	1.159657181	0.744817524	0.313658648	-0.097776306	-0.419495041	-0.619118707	-0.621811894	-0.64111684	-0.437155088	-0.130455955	0.178937603	0.505857512	0.754026145	0.888207814	0.862185202	0.798383511	0.588040777	0.33639942	-0.046938777	-0.315955785	-0.61452264	-0.982224856	-1.189779612	-1.298388608	-1.471468978	-1.575125038	-1.614331053	-1.668851982	-1.698610459	-1.82214759	-1.772721867	-1.742027664	-1.666440781	-1.481362385	-1.224946179	-0.922244489	-0.607965916	-0.206209829	0.218566157	0.549899107	0.845056643	1.024639686	1.193668012	1.274990319	1.300762418	1.249467797	1.186619802	1.10719241	1.020552205	0.986022618	0.914655647	0.83065787	0.782177817	0.692609384	0.55742691	0.493907	0.381625285	0.259101844	0.179942559	0.100469533	0.186008884	0.261026483	0.292150481	0.540298097	0.668882667	0.881634745	0.961762797	1.028162698	0.994274419	0.889892234	0.826716842	0.637654366	0.423599177	0.256447778	0.079775294	-0.066637245	-0.084014828	-0.05834384	-0.020429424	0.090402012	0.184043259	0.200590129	0.100085902	-0.035205532	-0.158041797	-0.32233974	-0.542775735	-0.666642432	-0.792341021	-0.75723592	-0.692500982	-0.55838035	-0.400508887	-0.13260221	0.124174228	0.231260934	0.332845002	0.371909515	0.202931503	0.115580651	-0.096432168	-0.356002834	-0.502107185	-0.662573934	-0.816000537	-0.772720023	-0.816716888	-0.76966826	-0.695809437	-0.754274428	-0.812021038	-0.955007525	-1.099433502	-1.33811797	-1.485622375	-1.629554507	-1.627458338	-1.505817941	-1.232810632	-0.829057252	-0.201649628	0.403206178	1.192395368	1.757066801	2.358471405	2.696729884	2.906931257	2.769967061	2.561568247	2.120893682	1.585621201	1.035538134	0.536126546	0.024559491	-0.207278724	-0.053233173	0.084205768	0.200656119	0.51084448	0.753935318	0.954031829	1.164777591	1.319812726	1.441901843	1.56535159	1.596855247	1.524878497	1.512829653	1.39757843	1.288856891	1.240280681	1.199529288	1.141177768	1.036820202	1.009997197	1.02923921	1.016614824	1.016071767	0.974446383	0.889708153	0.850735697	0.777142248	0.629766693	0.40579475	0.259082759	0.089235678	-0.132364165	-0.292836226	-0.453749928	-0.646973729	-0.796755469	-0.921641217	-1.047039652	-1.15719002	-1.290354532	-1.288404765	-1.396769744	-1.366235913	-1.339815186	-1.189949512	-1.137277241	-1.048566054	-0.951772466	-0.813411328	-0.732871478	-0.677362101	-0.695847513	-0.611754292	-0.668286901	-0.656196782	-0.663977491	-0.601666159	-0.585330723	-0.420772475	-0.317191895	-0.141102955	0.028053038	0.253738867	0.36975553	0.447813489	0.406319843	0.278966061	0.154987679	-0.060852606	-0.237333953	-0.45046161	-0.635716363	-0.671465859	-0.587890226	-0.396024363	-0.130744255	0.34276689	0.709936087	1.15848068	1.487059331	1.722529753	1.811574285	1.629108893	1.407400363	0.860032657	0.268232404	-0.359852595	-0.9160204	-1.470431283	-1.88122611	-2.064785974	-2.0231899	-1.811727888	-1.414498979	-0.91553474	-0.371398758	0.188713795	0.635846706	0.994681164	1.292760475	1.332697956	1.356299138	1.122913722	0.998339036	0.6935576	0.504689073	0.428437089	0.309149061	0.322531542	0.414629899	0.492775371	0.710722139	0.784971686	0.833867715	0.921441234	0.857952569	0.721088928	0.593798644	0.439747548	0.198872693	0.07248667	-0.004198892	-0.036311395	0.056855726	0.12735153	0.241682083	0.307237878	0.415444574	0.450558487	0.500928026	0.512229801	0.373258097	0.287703315	0.185255796	0.168218867	-0.011313938	-0.07552399	-0.125955846	-0.220380772	-0.358917782	-0.536295707	-0.688111818	-0.857281878	-1.069519546	-1.235783216	-1.436753681	-1.498962683	-1.521079872	-1.49039016	-1.228899215	-0.877659422	-0.446240681	0.140333554	0.709794644	1.274060463	1.878927718	2.299542276	2.610676608	2.678740929	2.58478149	2.350802171	1.970090002	1.455767371	0.815440169	0.181446822	-0.443804059	-0.866894918	-1.331824517	-1.545626578	-1.605672973	-1.55014161	-1.347603999	-0.974275114	-0.641667874	-0.333030008	-0.045512251	0.252906963	0.355983205	0.405542164	0.361930675	0.179711525	-0.078760087	-0.407262323	-0.706380558	-0.961209003	-1.227452442	-1.360849797	-1.415032178	-1.370515992	-1.244139525	-1.068687931	-0.78024174	-0.40752995	-0.020193555	0.257225191	0.530707752	0.734287893	0.795082279	0.788787098	0.707937577	0.50741779	0.228784621	-0.080527304	-0.382288248	-0.705377164	-0.895572673	-1.146448135	-1.155043618	-1.134315718	-0.934314982	-0.597216431	-0.205279471	0.293213788	0.820228634	1.284006109	1.745241275	2.12385234	2.380372404	2.526637167	2.386308783	2.139408588	1.794066277	1.32185351	0.689824033	0.096080826	-0.376633174	-0.874053611	-1.194550805	-1.348232342	-1.389860979	-1.25255136	-0.967795399	-0.613999347	-0.155173433	0.342403548	0.734973779	1.173835807	1.411986187	1.64963467	1.680637297	1.769611682	1.61855956	1.534167993	1.393160961	1.167129466	0.968692668	0.840407893	0.56172222	0.408636556	0.197087724	0.061682401	-0.215226321	-0.433673499	-0.575514827	-0.868331033	-0.988940998	-1.110918039	-1.231629643	-1.293832982	-1.19555087	-1.125699369	-0.91259077	-0.713549392	-0.51375697	-0.3801282	-0.254824255	-0.246503891	-0.181273866	-0.244032116	-0.380701188	-0.541421615	-0.744045834	-0.957528574	-1.116010057	-1.180081915	-1.223444769	-1.227063647	-1.25037232	-1.147035733	-1.047140004	-0.916003381	-0.779596222	-0.713255928	-0.599544215	-0.557679356	-0.549768715	-0.569026868	-0.71075407	-0.776789513	-0.80439676	-0.886007478	-0.869388666	-0.87198831	-0.799901667	-0.701956507	-0.409493132	-0.117584839	0.202425248	0.630542279	1.040144814	1.490751752	1.787980927	2.164537953	2.414571615	2.483807375	2.499810662	2.495047277	2.289993652	2.09176723	1.760305247	1.503883428	1.264401313	1.023302745	0.903025276	0.818113818	0.869311749	0.973988935	1.055429071	1.16420202	1.264969836	1.306458381	1.31919385	1.312535648	1.184971179	1.05880116	0.875325341	0.660499945	0.595008274	0.493488925	0.443084638	0.438840392	0.545171851	0.602311074	0.656393186	0.68695994	0.600750985	0.517035295	0.408648797	0.258414576	0.069873201	-0.190962828	-0.461326774	-0.592786273	-0.800686512	-1.052766366	-1.160497926	-1.357642323	-1.509356865	-1.740623719	-1.885508423	-2.017826227	-2.260055657	-2.347163846	-2.451879843	-2.509954723	-2.481161967	-2.31678501	-2.014232966	-1.696037863	-1.216892084	-0.800993815	-0.272087084	0.14747381	0.559351826	0.864803163	0.980663557	1.099003352	1.068568651	0.911305708	0.693875021	0.43019752	0.151897506	-0.223551275	-0.451225737	-0.80444514	-0.963369374	-1.130580501	-1.330407973	-1.499408922	-1.505351925	-1.596744434	-1.530475602	-1.564214534	-1.432691156	-1.272036719	-1.055283019	-0.912667281	-0.620558721	-0.371129565	-0.166066965	0.077463971	0.265026681	0.455919541	0.635216665	0.745044455	0.875639233	1.028254455	1.12859772	1.248346815	1.353057028	1.464047376	1.594793585	1.710878935	1.729842586	1.786704986	1.713659587	1.670712382	1.637763862	1.498404645	1.437479007	1.327545359	1.378300784	1.366042364	1.411735727	1.514095228	1.520232989	1.588133414	1.614302325	1.54616135	1.474909158	1.237449842	0.859975609	0.49681064	0.155877223	-0.266823021	-0.54810285	-0.813496109	-1.016533822	-1.057271805	-0.957593247	-0.758471771	-0.579269451	-0.257006829	-0.057246482	0.134743548	0.325347412	0.354309564	0.34857521	0.405078833	0.300238494	0.178507021	0.119830116	0.094638316	0.045406955	0.082446293	0.134147165	0.149358453	0.090141729	0.001416316	-0.05365076	-0.29180534	-0.468791544	-0.655862145	-0.884310036	-1.019242091	-1.075985736	-1.077649364	-0.956609743	-0.72460064	-0.388922603	-0.112456256	0.20611716	0.517757314	0.750239606	0.89079539	0.893345812	0.806940633	0.670984093	0.492018842	0.212298224	0.0014739	-0.217061498	-0.343772646	-0.45106919	-0.522127037	-0.499365222	-0.435653423	-0.370589143	-0.318034188	-0.297427953	-0.233561821	-0.3256169	-0.411210471	-0.536791638	-0.742985002	-0.886076849	-1.085832766	-1.172259433	-1.258955552	-1.279568908	-1.3465955	-1.357334853	-1.410527358	-1.384943006	-1.368240255	-1.380631924	-1.265218508	-1.199570053	-1.018531017	-0.79101912	-0.529872336	-0.225796368	0.168592846	0.497698055	0.794986834	1.061255916	1.269925411	1.361917386	1.357996799	1.245926337	1.113773222	0.853844717	0.518723103	0.143897813	-0.105688003	-0.385233703	-0.608729534	-0.719662004	-0.850079777	-0.88856819	-0.870365117	-0.820643193	-0.795532045	-0.778779231	-0.745585192	-0.661397996	-0.648415971	-0.537941746	-0.362004499	-0.071196143	0.110969331	0.460806049	0.764240299	1.172724769	1.480666008	1.754375295	1.914557707	2.099617855	2.143713976	2.008851956	1.983191984	1.836664913	1.731190756	1.594449861	1.533542917	1.556106766	1.630983991	1.743229159	1.771381868	1.882117027	1.987805683	2.012204625	1.88955474	1.678592848	1.466490301	1.150802085	0.864463536	0.522459883	0.264228045	0.158151498	0.022595892	0.069744914	0.207778157	0.43916975	0.554552234	0.734869382	0.862014046	0.805256955	0.693267779	0.4898301	0.140789226	-0.230044231	-0.536944405	-0.854081295	-1.090182824	-1.266536819	-1.326146728	-1.181595235	-1.035608882	-0.792861023	-0.574768575	-0.464706492	-0.380408944	-0.396156436	-0.442187024	-0.65693794	-0.918420339	-1.238570001	-1.630550321	-1.812382327	-2.029248154	-2.132775804	-2.24264811	-2.143959105	-2.074047379	-1.848441058	-1.659388588	-1.538869007	-1.326220726	-1.177944596	-1.046871327	-0.906941533	-0.740893676	-0.578647729	-0.363501802	-0.162265296	0.089992281	0.40866914	0.522604396	0.673869981	0.742075587	0.677647805	0.480301783	0.231816342	0.013951955	-0.200272829	-0.462850953	-0.580276609	-0.554278138	-0.371042974	-0.142379113	0.072729516	0.426260062	0.640422261	0.878693033	0.884792516	0.696871203	0.429513121	-0.031698227	-0.523976232	-1.157268189	-1.68873668	-2.207692798	-2.479339409	-2.630143415	-2.52753341	-2.257268989	-1.815942047	-1.243824432	-0.750932235	-0.220101436	0.251097455	0.691316344	0.9898724	1.162252293	1.212493869	1.274462849	1.374017287	1.504956726	1.64128882	1.788436029	2.057985608	2.353177008	2.630787968	2.863222778	2.961947634	2.998527195	2.911820121	2.786856311	2.480018859	2.152999777	1.753826157	1.431489654	1.21248173	0.999933274	0.864577452	0.78861013	0.780361605	0.887147589	0.984241669	1.027224561	1.176888715	1.207226433	1.144790534	1.085505673	1.047021834	0.994680445	0.915953849	0.825002447	0.710820756	0.649098738	0.661570424	0.547771968	0.542364253	0.414516466	0.262758641	0.102240332	-0.148640689	-0.357661879	-0.648113026	-0.935730571	-1.083667901	-1.35043058	-1.42796827	-1.559351007	-1.581451844	-1.550126159	-1.462832168	-1.296685343	-1.129989551	-1.015187692	-0.79345553	-0.626244474	-0.534666301	-0.375581262	-0.253149375	-0.186572133	-0.213885012	-0.24200337	-0.318813413	-0.454427478	-0.521031343	-0.74951065	-0.889538918	-1.152245042	-1.379096708	-1.470879251	-1.646762506	-1.77757886	-1.779971374	-1.828440045	-1.75122327	-1.660250236	-1.5416595	-1.284156689	-1.125533813	-0.913214973	-0.775199475	-0.535908564	-0.348880917	-0.24568881	-0.215076748	-0.202757819	-0.256922729	-0.326443687	-0.537944755	-0.767171108	-0.983145828	-1.14965054	-1.244560258	-1.326025216	-1.214138295	-1.025589911	-0.769752162	-0.416873686	-0.03879128	0.381366209	0.784849904	1.066286687	1.261884087	1.383123698	1.331445823	1.102917062	0.897158159	0.511711229	0.242590236	-0.010428151	-0.089560244	-0.084263363	0.105702683	0.319484647	0.659065738	0.970600319	1.311461907	1.608560021	1.725907941	1.737387774	1.479692971	1.244236822	0.852959492	0.531916085	0.264495058	0.055289023	0.027134762	0.157737224	0.481722228	0.921737205	1.483336242	2.120801226	2.588442365	2.980320375	3.28913177	3.318196345	3.256586833	2.94395811	2.596825111	2.139916592	1.717282491	1.36583047	1.142784631	0.990662559	0.945217629	0.967717845	1.024826101	1.133745955	1.229979542	1.100943477	0.946902374	0.674117448	0.330891329	-0.117574191	-0.637153694	-1.102349447	-1.533221583	-1.834265274	-2.08602405	-2.171463262	-2.212237951	-2.258812765	-2.140105592	-2.042140695	-1.894470646	-1.753303198	-1.624043417	-1.554850718	-1.506322294	-1.428286934	-1.417727804	-1.313698125	-1.264114732	-1.234801421	-1.126890097	-1.046722606	-1.02881787	-0.897989691	-0.837262827	-0.861056365	-0.848896473	-0.812159823	-0.690623804	-0.643998901	-0.487445058	-0.286436598	-0.107037475	0.079716821	0.361808094	0.527013049	0.628140521	0.747788496	0.733874315	0.737069818	0.622711429	0.549434972	0.353181694	0.240749351	0.231190801	0.278681842	0.351971381	0.457620458	0.614544987	0.892624413	1.031804068	1.211775498	1.300723382	1.368522077	1.306629651	1.112567587	0.83741091	0.431234232	0.078303228	-0.336098669	-0.62104616	-0.943641545	-1.208518877	-1.28134423	-1.313961919	-1.362516932	-1.191037676	-1.146750775	-1.066800727	-1.051976006	-1.003404301	-1.167051543	-1.252559112	-1.423505675	-1.678463507	-1.832399719	-1.993089276	-1.996869739	-2.001388127	-1.827288039	-1.515686264	-1.080235128	-0.608329877	-0.038639066	0.441227075	0.979926973	1.304258644	1.647018219	1.717574412	1.786139771	1.698753731	1.429624188	1.209098218	0.878384734	0.614362037	0.436055397	0.198533208	0.141751499	0.184968916	0.256803965	0.392902758	0.561090108	0.801677443	1.006866959	1.243110044	1.528548556	1.747586417	2.023844445	2.251356878	2.43686403	2.606269582	2.731350653	2.874563452	2.914619462	2.864680845	2.658159612	2.405370351	2.124148166	1.770478947	1.445215081	1.035692465	0.74121259	0.56999265	0.431503652	0.422793775	0.619443109	0.75295459	0.989660457	1.120323371	1.290116327	1.229976211	1.126005116	0.909179731	0.531259974	0.032014222	-0.496766904	-0.914930157	-1.433872181	-1.671075594	-1.898493304	-2.070115839	-2.016849273	-1.864215243	-1.758160727	-1.663127158	-1.465075668	-1.465228855	-1.391249506	-1.439001987	-1.523627861	-1.570302218	-1.679346704	-1.676478594	-1.584431114	-1.49686719	-1.270806784	-1.159475639	-1.021098075	-0.948758796	-1.018154776	-1.095339296	-1.318022091	-1.658451466	-1.984265671	-2.273782729	-2.520242142	-2.679343726	-2.615289298	-2.533065602	-2.22642819	-1.776351766	-1.357495834	-0.944189715	-0.632568994	-0.334590705	-0.16316382	-0.115250511	-0.217454192	-0.409406461	-0.509817137	-0.648439458	-0.609995737	-0.477308634	-0.297480258	0.101972675	0.495617106	0.966470699	1.482518574	1.792865001	2.070695083	2.152927048	2.077954056	1.927425301	1.594475333	1.392438153	1.136825701	0.967309363	0.865038452	0.947429327	1.146056796	1.469147537	1.795985483	2.161564602	2.400576686	2.618025217	2.73457101	2.64245943	2.440394764	2.041356221	1.662530107	1.303095333	0.893254084	0.579444424	0.40860329	0.280314215	0.280572152	0.35752383	0.576990426	0.70095689	0.884185202	1.005739166	1.033068001	1.064345822	0.919623015	0.860685388	0.617023702	0.422165929	0.07731557	-0.152538377	-0.347081017	-0.505932095	-0.624312027	-0.739296125	-0.743109242	-0.792591249	-0.674214636	-0.573653858	-0.49177372	-0.446175977	-0.312706076	-0.36095918	-0.35163832	-0.425268552	-0.62954137	-0.862961684	-1.032239667	-1.317770466	-1.572273291	-1.685302921	-1.761966249	-1.653611992	-1.578999897	-1.338548984	-1.091226079	-0.717466749	-0.366445323	-0.055865012	0.22413879	0.470129924	0.525110632	0.61636521	0.630142988	0.704834836	0.644149683	0.621080527	0.669510013	0.769543633	0.729531451	0.786391481	0.708226926	0.620909039	0.35407461	0.051925873	-0.295623657	-0.83801011	-1.243177032	-1.663671635	-2.094166547	-2.23816106	-2.358875498	-2.169398645	-1.901887513	-1.465581292	-0.96110243	-0.448808406	0.04896829	0.493789719	0.902450451	1.062742119	1.163358044	1.220454623	1.238455808	1.219648517	1.258271283	1.205358889	1.366960035	1.422779356	1.60886236	1.659813902	1.645960254	1.561626795	1.250991621	0.878254378	0.382555561	-0.149272728	-0.685270074	-1.139974148	-1.512432151	-1.740296906	-1.715771291	-1.538280604	-1.243904323	-0.846421535	-0.415093114	-0.074395674	0.234861177	0.35532583	0.370712462	0.268202385	0.062906738	-0.215080976	-0.390586333	-0.534392154	-0.611519054	-0.559208851	-0.392067259	-0.092776141	0.291870387	0.640346712	0.848304353	1.063518807	1.086025728	1.06280895	0.862284488	0.503352931	0.139869812	-0.303416342	-0.574778367	-0.896044266	-0.962499361	-1.002658937	-0.90950272	-0.698136992	-0.468232225	-0.100451882	0.130232119	0.451354517	0.692792149	0.961045854	1.166672297	1.285752421	1.487104151	1.584435067	1.756007562	1.869112907	1.922391682	1.803485536	1.749620935	1.463326062	1.122391009	0.741438655	0.248248508	-0.256086688	-0.68469484	-1.100151232	-1.305800754	-1.37600297	-1.286959327	-1.11435747	-0.796628334	-0.524023587	-0.146424192	0.173530792	0.358932291	0.407882865	0.242736513	0.120629073	-0.182150536	-0.535362476	-0.794593131	-0.94269226	-1.095031118	-1.013317719	-0.837512262	-0.559749178	-0.179523585	0.254283644	0.586733674	0.974225673	1.19879484	1.261547225	1.337543855	1.152170721	-0.15455104	-0.15726422	-0.1197675	-0.102635578	-0.168712907	-0.123187647	-0.083825601	0.057971241	0.131088306	0.154465182	0.266192982	0.267018808	0.260369912	0.116916793	0.022140142	-0.258113327	-0.431723302	-0.748418745	-1.002630466	-1.251796011	-1.414278772	-1.524756303	-1.504429333	-1.495075154	-1.25414428	-1.021005308	-0.720148016	-0.397848072	0.053430476	0.374523716	0.594888989	0.850760896	0.966653052	1.112550264	1.131338707	1.111628673	0.954644263	0.886502873	0.734424454	0.566791921	0.431785455	0.315221788	0.199902949	0.076862952	-0.008087773	-0.148789367	-0.18380737	-0.253963405	-0.325294806	-0.333064812	-0.299184203	-0.260985429	-0.213623014	-0.199637248	-0.129099918	-0.134419965	-0.150941194	-0.197629449	-0.252330482	-0.425277481	-0.525550617	-0.615465762	-0.697284786	-0.72353391	-0.678233505	-0.550463507	-0.477241669	-0.316839419	-0.150830024	0.05261066	0.239666808	0.383683376	0.463728122	0.458149678	0.36134689	0.236469196	0.015194017	-0.152397638	-0.305371962	-0.51091264	-0.61644878	-0.702202488	-0.743612633	-0.617054578	-0.511638843	-0.32770923	-0.043852444	0.249625072	0.459033027	0.797739047	1.057785757	1.360507331	1.628027481	1.77380839	1.982165909	2.10237937	2.159424496	2.232426804	2.186518477	2.057575239	1.874302013	1.648357818	1.423285029	1.127087295	0.870836798	0.542614024	0.259975229	0.036780664	-0.184921922	-0.431305811	-0.639379998	-0.871866841	-1.060703438	-1.253017999	-1.343545535	-1.584380153	-1.647238337	-1.805936819	-1.850429956	-1.795045689	-1.714367338	-1.561669262	-1.260362042	-1.025020965	-0.690559961	-0.311451257	-0.045728686	0.236185819	0.536730703	0.666577811	0.785494527	0.918124528	0.981376979	1.067643103	1.178511619	1.283210989	1.397486634	1.513380397	1.602440909	1.70790969	1.684342081	1.617616849	1.444450279	1.174932178	0.746606343	0.244690072	-0.382921425	-0.935278007	-1.368689437	-1.679061153	-1.925506151	-1.887852235	-1.735834717	-1.292149583	-0.829935212	-0.290550587	0.262878068	0.803748898	1.189746192	1.468155535	1.429708585	1.315746913	0.961273039	0.425623445	-0.081059724	-0.641774482	-1.074939525	-1.448109591	-1.693728673	-1.753387606	-1.562652703	-1.402615752	-1.023084818	-0.666256476	-0.339411024	-0.063960449	0.235203363	0.278956982	0.326972927	0.252114894	0.085013246	-0.125308012	-0.351223148	-0.438908539	-0.608457315	-0.616477895	-0.561338106	-0.461079283	-0.242560121	0.005079496	0.180008581	0.451193052	0.600611254	0.685384241	0.615108655	0.54711818	0.317734024	0.095881399	-0.265040622	-0.577337814	-0.827542787	-1.088170663	-1.225228565	-1.288483449	-1.239848966	-1.105067135	-0.988874384	-0.68491962	-0.424984771	-0.202577453	-0.053645928	0.102603906	0.137240631	0.222444	0.111201703	0.041082665	-0.069685545	-0.189449445	-0.187428799	-0.10725721	-0.026552428	0.268963674	0.596202192	1.002673714	1.414259802	1.791249808	2.195577855	2.40643133	2.633110501	2.669115171	2.600658965	2.413485257	2.161518472	2.001149482	1.71433115	1.536563838	1.396324041	1.331325381	1.337637631	1.311901082	1.419205763	1.403837227	1.465589866	1.362328386	1.174864884	0.820536214	0.470840242	0.081979908	-0.311462884	-0.621985695	-0.991833039	-1.201257239	-1.271524456	-1.212315499	-1.073174239	-0.875815356	-0.600138574	-0.296662129	-0.163468311	-0.014532791	-0.102389669	-0.167698927	-0.488049292	-0.741229887	-1.059100193	-1.46050131	-1.751815863	-1.885748045	-1.912964155	-1.85112762	-1.670325112	-1.369750791	-1.005935061	-0.595953939	-0.267314771	0.033314213	0.166936904	0.185284701	0.156690341	-0.019336528	-0.187358589	-0.411691139	-0.558343368	-0.678444569	-0.751409643	-0.693081016	-0.681780592	-0.565027093	-0.357628226	-0.293542881	-0.177035392	-0.266645465	-0.329189151	-0.481457592	-0.594174114	-0.839533626	-1.009069068	-1.137983556	-1.152731131	-0.976433254	-0.74581625	-0.43628996	0.007738529	0.52367199	1.043403198	1.404839057	1.7241464	1.927424708	1.878069617	1.720962604	1.499632663	1.132189218	0.681067255	0.223473972	-0.08050253	-0.384111837	-0.546349865	-0.63549871	-0.634882806	-0.535153468	-0.349568997	-0.077373477	0.088680386	0.221626439	0.357146915	0.387831753	0.424097393	0.513127608	0.481659393	0.606523593	0.686040111	0.872601584	0.985466611	1.169095162	1.332966206	1.527537223	1.586654853	1.474416324	1.374983537	1.099683204	0.823678389	0.389264322	0.02441414	-0.432807762	-0.753794544	-1.044788345	-1.188661845	-1.18892206	-1.129121675	-1.008065331	-0.767706836	-0.398228903	-0.108409332	0.12436106	0.345739185	0.439921034	0.534976717	0.519508302	0.494313809	0.279793517	0.145785361	0.06635124	-0.133168324	-0.229426213	-0.312971865	-0.387317313	-0.446578989	-0.38617732	-0.368886364	-0.30873969	-0.217941014	-0.106030397	0.009225592	0.149209862	0.314235709	0.400893054	0.606503869	0.726160749	0.758064409	0.822407408	0.853067297	0.932278277	0.899099342	0.8130399	0.72412162	0.69997916	0.589913386	0.414342805	0.300609373	0.167807451	0.027639052	-0.056606879	-0.129415163	-0.314562938	-0.303806921	-0.380061896	-0.367457311	-0.354929366	-0.260044869	-0.082162211	0.05898712	0.246631134	0.451928141	0.615212977	0.68811363	0.785420308	0.860658084	0.752884579	0.609377903	0.471724351	0.189195773	-0.077238036	-0.348492038	-0.596767682	-0.82078701	-0.976696822	-0.97992975	-1.016479929	-1.061748986	-0.998200827	-0.935757451	-0.968074931	-0.949144729	-0.978580639	-1.172536111	-1.230245632	-1.436141686	-1.518745687	-1.690753676	-1.798139992	-1.759798827	-1.733974701	-1.550864236	-1.416659522	-1.143049174	-0.969256589	-0.682330034	-0.523264695	-0.284144494	-0.193812495	-0.066906294	-0.074678512	-0.060583354	0.054167229	0.130692041	0.218191957	0.436875781	0.582263037	0.857620691	1.223916323	1.543285051	1.68731709	1.906823229	1.907885775	1.884545447	1.72462871	1.430001964	1.098121085	0.648453479	0.358357775	0.047878865	-0.095744786	-0.01825242	0.194051995	0.600456365	1.047230336	1.572344796	2.131236269	2.656901954	2.972278097	3.115913304	3.05575041	2.649603242	2.136027427	1.397053003	0.666404726	-0.185755172	-0.867577839	-1.388674058	-1.82290454	-1.871608157	-1.793031491	-1.441152217	-0.943316333	-0.448674547	0.096051872	0.490151606	0.762641929	0.777871847	0.680572291	0.345525984	-0.108278396	-0.611172244	-1.01830513	-1.409310004	-1.651745719	-1.697716044	-1.627492955	-1.325431229	-0.901508866	-0.382129562	0.087014836	0.426443678	0.794078973	0.915973437	1.007598087	0.900726756	0.707260758	0.538743057	0.284436253	0.167247686	0.013859437	-0.006996962	-0.062415821	-0.084649685	-0.011606244	-0.047173061	-0.101797517	-0.157568807	-0.255591821	-0.493678959	-0.551407568	-0.690867777	-0.710594256	-0.677945694	-0.515431673	-0.286551026	-0.01754148	0.272843605	0.566273983	0.742000317	0.71082205	0.66389809	0.409089734	0.062043193	-0.413868273	-0.771751009	-1.234385101	-1.415887528	-1.609884141	-1.564237893	-1.379257611	-1.028801904	-0.549371902	-0.121817682	0.202486528	0.585434375	0.72458313	0.706249004	0.66635399	0.411771544	0.248242521	0.003589948	-0.257406014	-0.372731214	-0.309291373	-0.238542469	0.022125433	0.201163809	0.430166383	0.633794673	0.691443894	0.704383161	0.518392395	0.21517895	-0.042728594	-0.447212166	-0.686984726	-0.880768979	-1.025509159	-0.989839702	-0.697469351	-0.424314497	-0.012828662	0.414657096	0.723112645	1.024228507	1.270380187	1.328612438	1.238807178	1.030731	0.802990302	0.532427262	0.267787913	0.164652906	0.053533872	0.004430254	0.075194462	0.222484119	0.344871028	0.552009217	0.650304897	0.723653504	0.77505554	0.756696007	0.781010519	0.661107183	0.650455741	0.59511756	0.624083836	0.604257116	0.707406844	0.753021461	0.846367822	0.902828322	0.979473758	1.011078092	0.896499659	0.853042797	0.682646526	0.460105685	0.146648787	-0.025413692	-0.347636268	-0.563520309	-0.750506653	-0.975602413	-1.126623197	-1.206730646	-1.281934914	-1.411308358	-1.417878407	-1.531552778	-1.544802226	-1.590557555	-1.606204613	-1.576691654	-1.483569274	-1.435102072	-1.23127197	-1.086424761	-0.865947825	-0.622035489	-0.332444712	-0.028772738	0.296448036	0.602078639	0.841600277	1.177640145	1.286961181	1.436522264	1.463507133	1.345553494	1.149575702	0.83289182	0.500236695	0.194627472	-0.18434017	-0.579313845	-0.848517569	-0.942022999	-1.014592136	-0.95374924	-0.840046834	-0.553993118	-0.252454968	0.081121445	0.384778073	0.683033372	0.832777631	0.973580754	1.05404443	1.122832181	1.062173506	0.938260471	0.876758866	0.802619613	0.747603681	0.73453998	0.745091698	0.744379631	0.76035641	0.765461391	0.812046731	0.822517818	0.88035667	0.977615427	0.951967711	0.995035351	1.047973122	1.182042077	1.18837304	1.206760881	1.181318863	1.000997061	0.844056139	0.569628803	0.205539456	-0.192705436	-0.61429711	-1.050924563	-1.506068372	-1.84496699	-2.200826336	-2.344776979	-2.464613867	-2.522406569	-2.335525178	-2.190269728	-2.047518437	-1.736782874	-1.531029498	-1.32901539	-1.108784385	-0.900370089	-0.73848932	-0.598339073	-0.442541778	-0.256615661	-0.072686182	0.102969706	0.255415768	0.500369362	0.677532254	0.766349894	0.945701482	0.96736853	0.992918976	1.088562965	1.044942864	1.042826922	0.921608649	0.851937786	0.736576855	0.530602672	0.394134071	0.165283325	-0.100498731	-0.3939144	-0.596515107	-0.854998616	-0.9985528	-1.172218841	-1.136486572	-1.087338456	-0.844444431	-0.535468933	-0.245736132	0.1568139	0.510977771	0.73893938	0.92072656	0.932737413	0.873298146	0.815030748	0.566559592	0.323259449	0.153964184	-0.034115024	-0.030343666	-0.02252705	0.138151974	0.373037438	0.530085783	0.734957901	0.925497775	0.94750604	1.002452579	0.865709125	0.597549034	0.321126412	0.116889208	-0.112074333	-0.248146418	-0.276119435	-0.145587708	0.069923103	0.367025375	0.614673468	0.906172809	1.158028024	1.292068524	1.309996741	1.309649738	1.223842751	1.012484239	0.857482546	0.768084558	0.725627065	0.804111431	0.86056215	1.048027957	1.298344531	1.517617486	1.577581637	1.654200237	1.634666888	1.461609627	1.285050165	0.96590136	0.625584767	0.26980231	0.060565292	-0.218613165	-0.425203262	-0.534257832	-0.692947291	-0.80993711	-0.963476602	-1.26338736	-1.540953771	-1.881817781	-2.314168586	-2.694965343	-3.004127168	-3.12241469	-3.234604847	-3.034087306	-2.763724298	-2.263327336	-1.75369593	-1.184552854	-0.564692533	-0.22054787	0.136383041	0.152167958	0.082387021	-0.218759382	-0.573841821	-1.056672481	-1.521318217	-1.868249189	-2.013594731	-2.018663009	-1.925077459	-1.658848041	-1.204741218	-0.668297783	-0.166376267	0.311747114	0.709219861	1.095962069	1.302354498	1.356599854	1.405320706	1.330385364	1.250646343	1.233634527	1.189810053	1.09467149	1.140453078	1.095156388	1.110939329	1.195727707	1.199452099	1.119931145	1.149957457	1.13277237	1.110528562	1.177169464	1.193524635	1.242363979	1.340376895	1.330354478	1.29573302	1.223020307	1.014533046	0.768614293	0.317201205	-0.113505941	-0.620418736	-1.050768373	-1.48563692	-1.804616342	-2.01970897	-2.055623105	-2.012459385	-1.699306322	-1.304896106	-0.903083335	-0.479020471	0.052096448	0.38934264	0.749327589	0.936852781	1.021370938	1.099036832	1.100986427	1.022827684	0.940732013	0.914628607	0.949294797	1.005505035	1.104642415	1.309880404	1.442018432	1.636564486	1.767449326	1.899585422	1.983750162	2.021190127	1.944076648	1.946188248	1.905118465	1.785946022	1.585814038	1.462009573	1.329018515	1.110515315	0.980994194	0.80845296	0.625726639	0.428687062	0.226086293	0.031738001	-0.098314541	-0.278573534	-0.511608165	-0.72214352	-0.930758533	-1.159096545	-1.419081039	-1.637838437	-1.94087923	-2.308707964	-2.55217534	-2.784310831	-2.949180908	-2.990675289	-2.956030819	-2.801363823	-2.559092055	-2.251671405	-1.912795279	-1.521076587	-1.161495422	-0.93912815	-0.710304731	-0.623007909	-0.600818955	-0.640456635	-0.716422194	-0.731173243	-0.849026525	-0.790142283	-0.61519283	-0.417162925	-0.088180859	0.277633705	0.626309293	1.006579405	1.238642226	1.325681713	1.338103841	1.252739858	0.91805597	0.510010447	0.082417496	-0.378547702	-0.672092564	-0.985996613	-1.076441314	-1.062057726	-0.873691659	-0.547087767	-0.091759123	0.392970542	0.90565199	1.252843832	1.579061189	1.715598556	1.705134595	1.544171621	1.245486328	0.840749127	0.431739536	-0.012578087	-0.331420527	-0.498813336	-0.668626066	-0.635776149	-0.600826195	-0.432021663	-0.125642699	0.125362564	0.39625817	0.582283395	0.665369621	0.776384905	0.83422598	0.740596453	0.749207491	0.648594529	0.63235592	0.700507924	0.832835277	0.944347446	1.157551061	1.414595375	1.790776571	2.038335401	2.287861122	2.378676994	2.507915154	2.4739287	2.367082982	2.18189274	1.862831587	1.511131894	1.103034771	0.703984236	0.195057487	-0.223017728	-0.771603082	-1.223906148	-1.63450036	-1.937892686	-2.193995165	-2.360776726	-2.337260298	-2.318287224	-2.084311377	-1.754257587	-1.417733358	-0.923244826	-0.384652886	0.111551542	0.543068011	0.831404107	1.091797872	1.182173491	1.133738486	0.872303571	0.668541681	0.384494989	0.051859649	-0.300860444	-0.525967614	-0.710351257	-0.716474092	-0.724565545	-0.758092354	-0.63624312	-0.562882245	-0.549099331	-0.633254679	-0.679305375	-0.892187795	-1.05521368	-1.198983636	-1.307710009	-1.335802141	-1.334669203	-1.151841818	-0.804246329	-0.513429698	-0.065381699	0.289334648	0.584170988	0.816474299	0.986468522	0.913614093	0.766086971	0.512305438	0.145448612	-0.239683949	-0.507821022	-0.77820626	-0.924984036	-1.053075924	-0.912804219	-0.810088055	-0.49304269	-0.262758322	0.101785337	0.35978486	0.581882108	0.678602342	0.846775583	0.833656076	0.868329484	0.881660967	0.919454439	0.883570022	0.881649058	0.950046196	1.004608402	0.947671804	0.960543057	0.971998644	0.813611404	0.686370025	0.620872449	0.433084735	0.321467169	0.238609506	0.19029831	0.208175539	0.134619268	0.212152566	0.203725723	0.188682206	0.098966465	-0.006064042	-0.113779405	-0.29611398	-0.594917108	-0.786790137	-0.851397083	-0.955094996	-0.962646993	-0.917229792	-0.705337147	-0.535374671	-0.333827086	-0.082181189	0.071672776	0.170550253	0.156917431	0.017701679	-0.164352573	-0.402888152	-0.50638185	-0.644054265	-0.767817649	-0.753003477	-0.574665616	-0.287689859	-0.004876884	0.375764775	0.668578149	0.922448516	1.038147641	1.040388834	0.895696348	0.563868883	0.292848506	-0.05545534	-0.394811718	-0.669847771	-0.747312702	-0.79427805	-0.517854019	-0.216433242	0.093520075	0.546407256	0.972012076	1.39015534	1.61126399	1.780804671	1.790839587	1.788316794	1.613462983	1.414759746	1.180942996	1.03214033	0.838396465	0.749861329	0.700227849	0.788141268	0.795177394	0.822163534	0.860217697	0.784229271	0.722081654	0.626474992	0.448897357	0.279559146	0.121539143	-0.09905867	-0.287559523	-0.34889371	-0.453260689	-0.577975591	-0.601709143	-0.605076469	-0.734180935	-0.739632921	-0.828185497	-0.975861302	-1.046582437	-1.161140686	-1.314580961	-1.40694373	-1.404868807	-1.480096715	-1.429973895	-1.357806354	-1.316500444	-1.188687612	-1.049268687	-0.959338225	-0.844489245	-0.727978474	-0.550214511	-0.448303401	-0.239012798	-0.111901725	0.03817558
0.01560806	0.000294494	-0.1289893	-0.144813117	-0.178671811	-0.213606749	-0.160068435	-0.123840093	-0.072866478	-0.070020981	-0.026378629	0.014013524	0.095486589	0.135395655	0.065047904	0.041579173	0.022043694	-0.05745859	-0.172227152	-0.24305977	-0.25056931	-0.310446143	-0.272992621	-0.329502003	-0.21074385	-0.22538243	-0.191128113	-0.120608643	-0.079960502	0.008029532	-0.032226998	0.021288577	0.010862636	0.055277531	0.044728111	0.079525091	0.179389194	0.217504222	0.30746825	0.389161559	0.481842669	0.630203811	0.756908615	0.768433989	0.834872236	0.780680111	0.697764205	0.642902124	0.452404716	0.305396367	0.121838178	-0.092321036	-0.175816309	-0.27892828	-0.352070846	-0.388656278	-0.303851511	-0.247546208	-0.122035017	0.09120812	0.237948178	0.412897041	0.586738062	0.657863408	0.62670829	0.629337066	0.487835646	0.38206169	0.223139706	0.049445164	-0.123166082	-0.174485535	-0.319006737	-0.341895281	-0.312704677	-0.300247382	-0.196629678	-0.18209146	-0.100582464	-0.03182542	-0.07741319	-0.014236365	-0.048157027	-0.104466359	-0.170102692	-0.175514234	-0.248628352	-0.197651005	-0.163209016	-0.176876348	-0.155982757	-0.13469937	-0.059446453	-0.106828312	-0.071830403	-0.157559814	-0.083797757	-0.108388993	-0.1019475	-0.115064804	-0.005824755	0.15165233	0.261778355	0.437106846	0.629964941	0.80127329	0.910888227	0.978454783	0.979168883	0.946224518	0.811159122	0.569137383	0.342072654	0.146077105	-0.042313459	-0.186856694	-0.219287166	-0.251165408	-0.252811929	-0.185260022	-0.097890487	-0.091357189	-0.002440428	-0.041995094	-0.09408638	-0.116074203	-0.204635423	-0.275812561	-0.273157661	-0.340230666	-0.29628914	-0.252525181	-0.225207515	-0.134135569	-0.014142495	0.050685532	0.092439526	-0.024151197	-0.022709618	-0.23097722	-0.305488469	-0.460410341	-0.669003608	-0.792732338	-0.836590593	-0.805422823	-0.758277899	-0.577020954	-0.494546099	-0.317959077	-0.092760055	-0.03109077	0.034289276	0.144714858	0.122274187	0.043466128	0.012511041	-0.001474756	0.044084656	0.013998614	0.163224636	0.262730273	0.445664555	0.560379251	0.802781576	0.850030292	0.92908544	0.905666767	0.87378166	0.750813243	0.654608097	0.524182554	0.50785532	0.370888813	0.447059346	0.405182694	0.47262936	0.522573408	0.595063686	0.612126675	0.549579599	0.38811178	0.218200388	-0.083378835	-0.285756906	-0.572960371	-0.82606349	-0.969376983	-1.033799556	-1.04614562	-0.866093075	-0.658972826	-0.444629283	-0.158230029	0.041984884	0.213227207	0.402244621	0.448851072	0.500007301	0.393958673	0.335809603	0.25755928	0.251349545	0.25035626	0.325022591	0.434333059	0.579834639	0.694639063	0.705378792	0.812186617	0.804490456	0.651964392	0.576086059	0.26884146	0.004071804	-0.300362659	-0.58645668	-0.818795001	-0.953119766	-1.018209876	-1.080202458	-0.980256568	-0.832718373	-0.553054782	-0.361170542	-0.126300715	-0.000764228	0.170220934	0.25558059	0.385601535	0.383010668	0.358890343	0.321782703	0.366234086	0.296367834	0.255583466	0.265452827	0.27838844	0.243658375	0.18650342	0.169821038	0.189084313	0.17256236	0.160042739	0.089611865	0.086629384	0.097722627	0.1942397	0.20962445	0.29924994	0.402145951	0.412330871	0.548259471	0.586527551	0.569193993	0.626121219	0.580432465	0.451561057	0.305555622	0.166212149	-0.043911093	-0.174328946	-0.371134334	-0.590015476	-0.712111504	-0.77544122	-0.75893369	-0.791135002	-0.750387125	-0.570847203	-0.453366188	-0.311231181	-0.134012549	-0.014720739	0.02485658	0.110189307	0.087071981	0.020369357	-0.093424279	-0.180383722	-0.410773782	-0.532107815	-0.58001129	-0.692444924	-0.794515571	-0.756173511	-0.652311286	-0.566681613	-0.49550162	-0.374958316	-0.127633464	-0.06956688	0.159135567	0.243342499	0.334905413	0.335080099	0.442177858	0.41742726	0.488327332	0.433406864	0.511479135	0.518147403	0.547690234	0.653178923	0.678731043	0.716434927	0.758104769	0.823398178	0.906731198	0.93886974	0.881368311	0.938432825	0.908506669	0.884450378	0.838054996	0.707858631	0.557131784	0.389874981	0.15928693	-0.012280449	-0.197108615	-0.451342132	-0.673698103	-0.796340357	-0.955860454	-0.975374218	-1.029434332	-0.91696205	-0.796066829	-0.675150032	-0.484799271	-0.28575982	-0.116792204	0.100716285	0.225313729	0.416977764	0.411939602	0.517628895	0.484254737	0.434175902	0.423764594	0.442876617	0.439284833	0.351587434	0.38134693	0.418487837	0.44677366	0.463890283	0.447104259	0.430542579	0.344674064	0.334980133	0.259728169	0.257970656	0.218976679	0.143878339	0.082496526	0.091957913	-0.002901581	0.050175886	0.007403104	-0.017655463	-0.030232739	-0.022570206	-0.103252615	-0.105803201	-0.167587786	-0.170070788	-0.136806568	-0.125342306	-0.09373264	-0.095311651	-0.076269963	-0.057246177	0.060224658	0.106860632	0.111451036	0.128046343	0.186466408	0.168673159	0.156033043	0.182956904	0.165252394	0.213749971	0.275722388	0.270702498	0.318549184	0.251383335	0.295142564	0.237294982	0.120340617	-0.05388233	-0.162733388	-0.399527871	-0.579577922	-0.764116283	-0.940142919	-1.062559059	-1.176243197	-1.182423934	-1.217942315	-1.128709635	-1.055965403	-0.995115267	-0.903037619	-0.743151689	-0.598417316	-0.546768281	-0.370748595	-0.313673976	-0.18453444	-0.174445869	-0.170784316	-0.10491382	-0.125121961	-0.124255424	-0.11989868	-0.04079716	-0.05459159	-0.037446496	0.076131112	0.176105924	0.280059703	0.391870135	0.513570902	0.686940315	0.816419537	0.84400957	0.893502746	0.906756119	0.879019852	0.853120095	0.770179304	0.770119164	0.674923881	0.562237346	0.565264189	0.620266384	0.696823138	0.7231927	0.919877534	0.974592715	1.054001168	1.065616304	1.157844753	1.076604483	1.004013763	0.825894554	0.665845399	0.45534188	0.356326111	0.171798343	0.141437063	0.125190664	0.136637606	0.150799928	0.242306978	0.331287338	0.388286562	0.478449902	0.448065751	0.374958707	0.248849096	0.079829036	-0.071495997	-0.277223139	-0.386334232	-0.545868997	-0.654280436	-0.714390296	-0.720509959	-0.760128209	-0.728235824	-0.707844405	-0.682000632	-0.583031666	-0.655567758	-0.630710174	-0.618736539	-0.638318696	-0.698222481	-0.682820025	-0.573962352	-0.55013297	-0.504866369	-0.366428739	-0.268397465	-0.143428037	-0.11096269	-0.015214394	0.015517964	6.54695E-05	0.003461195	-0.020729527	-0.130015529	-0.143339198	-0.233182169	-0.229372543	-0.252242752	-0.23206734	-0.168226479	-0.145691333	-0.120677477	-0.090751775	-0.034006029	-0.009241006	0.105775259	0.070036565	0.170566008	0.197374859	0.191570203	0.212047289	0.302123884	0.275848737	0.287454451	0.30104896	0.242260515	0.198585051	0.140360238	0.039877215	0.024991256	-0.125748548	-0.104160186	-0.171831031	-0.148356916	-0.148069118	-0.065253949	-0.051040872	0.005051427	0.018912561	0.080070098	0.139747133	0.124394214	0.135562203	0.123405685	0.162134067	0.090041413	0.139779606	0.160086843	0.232182723	0.388465865	0.377815384	0.549408299	0.576348459	0.643296374	0.643297739	0.664514992	0.674807347	0.650326187	0.60615145	0.622082439	0.578578701	0.458215074	0.423848885	0.423554395	0.412410948	0.51133569	0.452641305	0.537713879	0.524155237	0.508932029	0.437034655	0.437770649	0.344929471	0.238609154	0.196491995	0.064649469	-0.019534251	-0.164447665	-0.340255969	-0.518319684	-0.615489736	-0.704321302	-0.816433201	-0.96200088	-0.929542562	-0.930186962	-0.966611768	-0.832734034	-0.735159762	-0.578247254	-0.380125134	-0.202449296	-0.008315349	0.151972187	0.272039174	0.27872467	0.339907881	0.337581498	0.315161815	0.174359514	0.025232274	-0.046436664	-0.190838589	-0.274966218	-0.449718373	-0.401969987	-0.462336888	-0.424792621	-0.30108254	-0.220164102	-0.0530387	0.161820823	0.377135918	0.463930485	0.650462102	0.794771441	0.857501342	0.844960456	0.889230759	0.821112464	0.811218638	0.71902626	0.568708478	0.503845966	0.352330434	0.178261741	0.063397426	-0.083004601	-0.280979065	-0.340219267	-0.505815498	-0.613970036	-0.699669368	-0.780025188	-0.866183988	-0.867946271	-0.787200929	-0.713486816	-0.600974726	-0.380784996	-0.227987838	0.077086486	0.255584179	0.533435561	0.713164574	0.861329895	0.950454681	0.971393039	0.884893114	0.762971035	0.643995774	0.508969676	0.318638748	0.280467116	0.147508817	0.096937717	0.094013088	0.150812155	0.139212813	0.159622571	0.199327837	0.260450459	0.191548025	0.207224894	0.08929177	-0.000562835	-0.108626133	-0.252006719	-0.329056918	-0.329143152	-0.397492076	-0.373118089	-0.252280152	-0.221549871	-0.143539578	-0.175258392	-0.124132822	-0.15366034	-0.242744616	-0.271014642	-0.380917026	-0.413143527	-0.382592182	-0.328400543	-0.256520514	-0.139785507	-0.00824128	0.186443445	0.366487242	0.419595279	0.457617236	0.430587614	0.298323531	0.119333833	-0.114702449	-0.428759925	-0.619761366	-0.835849905	-0.91786266	-0.951971303	-0.880254662	-0.694383914	-0.466734661	-0.144892817	0.151357949	0.460987094	0.758947895	0.922801827	1.052607701	1.10900753	1.023535671	0.962691948	0.784790082	0.728667021	0.579453794	0.440518092	0.414077029	0.32945909	0.333959594	0.298015743	0.283975152	0.176262584	0.20137994	0.061546992	-0.026152242	-0.055034295	-0.158262913	-0.21172389	-0.144575168	-0.156161565	-0.059284547	0.107465169	0.194529241	0.295481158	0.458139857	0.483083139	0.579349129	0.508688567	0.409397358	0.323206181	0.208512962	0.125117598	-0.057870154	-0.084180941	-0.235226325	-0.167527763	-0.166590473	-0.112998465	-0.112773622	-0.00020135	0.018055787	0.031740769	-0.03156845	-0.089845221	-0.100386026	-0.170519183	-0.293985175	-0.368216326	-0.418081463	-0.435989578	-0.41934263	-0.337573539	-0.206020356	-0.112028711	0.062267554	0.197978222	0.268357224	0.377548669	0.32993461	0.340572016	0.247720942	0.091247637	0.064778264	-0.070886038	-0.092352301	-0.201162436	-0.14920708	-0.115380238	-0.051119665	0.12999023	0.170938787	0.276676255	0.380114615	0.417935063	0.296124193	0.239031061	0.066399758	-0.16894303	-0.450261267	-0.607969148	-0.850406688	-0.961419616	-1.024350504	-1.092167431	-0.984336584	-0.85752069	-0.665172318	-0.413300259	-0.202339832	0.046166197	0.27909614	0.405173065	0.475780701	0.479134527	0.455007523	0.326762265	0.315711865	0.217034754	0.108676927	0.07976039	0.158091108	0.17605747	0.355121528	0.42973948	0.635207931	0.82545324	0.916090352	1.019685296	0.97807349	0.981937669	0.783740406	0.595381983	0.420798334	0.146533137	-0.060095759	-0.188655628	-0.347102031	-0.450541385	-0.456104373	-0.363650538	-0.246115982	-0.085827277	0.081384465	0.2343979	0.432855375	0.557565031	0.608179074	0.598500497	0.4720782	0.385771915	0.22777336	0.034841881	-0.202131788	-0.288992374	-0.387154964	-0.502981958	-0.489726909	-0.372576991	-0.238455591	-0.114022581	-0.034153866	0.097378833	0.245833012	0.244333143	0.286361338	0.161300668	0.085472077	-0.106802313	-0.248960273	-0.300551885	-0.402210573	-0.43442932	-0.421962421	-0.28040142	-0.100807597	0.020787699	0.212826945	0.417181648	0.54419935	0.611188544	0.654066768	0.54819951	0.355883959	0.178222044	0.024234332	-0.144774889	-0.293032669	-0.411223085	-0.442919667	-0.420981661	-0.292691247	-0.12514736	0.122736	0.330336411	0.49698616	0.604022001	0.670478885	0.737934537	0.628530469	0.554574065	0.314246446	0.135970193	-0.035188069	-0.220858308	-0.395547763	-0.560622775	-0.667466235	-0.732700107	-0.718622952	-0.723332727	-0.696138965	-0.634910179	-0.460901214	-0.320652293	-0.235608014	-0.057349742	0.07893573	0.233286246	0.353234392	0.47902201	0.556643784	0.626278707	0.624529443	0.617163016	0.538691509	0.482156641	0.481995016	0.514631835	0.514089624	0.5413324	0.55889051	0.663032793	0.651927068	0.578779859	0.500214408	0.340179961	0.130111483	-0.049177874	-0.42946504	-0.67486799	-0.887116881	-1.144532456	-1.156709732	-1.113754555	-0.951201349	-0.748260314	-0.384630993	-0.049567782	0.284759064	0.548524239	0.714894794	0.726943274	0.574121536	0.20882741	-0.157676053	-0.609465661	-1.023271632	-1.316136303	-1.591031645	-1.646946668	-1.56252386	-1.310435681	-0.871410057	-0.357872475	0.17007418	0.727421643	1.105772752	1.482149533	1.591442329	1.641493757	1.533408382	1.344535647	1.055676563	0.789536664	0.561446413	0.388697154	0.30860103	0.281068901	0.357759682	0.475721822	0.456663248	0.570155636	0.512768981	0.441388096	0.34076535	0.113288	-0.082644424	-0.233292827	-0.329469907	-0.3904351	-0.488052818	-0.464296876	-0.354771005	-0.286763667	-0.173494897	-0.071627005	-0.013901186	-0.063003537	-0.126944525	-0.141766379	-0.252427353	-0.281438197	-0.322736499	-0.283743971	-0.179770975	0.014238604	0.180762978	0.450531115	0.657538038	0.855419005	0.937758937	0.962118206	0.917204597	0.766179008	0.544271957	0.319610296	0.076472376	-0.126289401	-0.384532979	-0.453060598	-0.449918042	-0.430317327	-0.318396831	-0.191572993	-0.095315291	0.018822473	0.07745021	0.10498841	0.091331634	0.081049841	0.015345699	-0.090022626	-0.223165042	-0.24612707	-0.245147122	-0.290932846	-0.211642188	-0.129500776	-0.015677457	0.04822194	0.180887021	0.168941595	0.196783997	0.272403208	0.200201449	0.155728531	0.102984966	0.103605016	-0.000359767	-0.072726203	-0.063967771	-0.08191253	-0.064216035	-0.157728231	-0.114292668	-0.114282023	-0.167538524	-0.118339695	-0.05443335	-0.090161758	0.042197425	0.135000416	0.165845488	0.28334289	0.380220122	0.49993255	0.55429253	0.513001586	0.534881578	0.409749724	0.206826971	0.051301186	-0.197451953	-0.39636633	-0.617122209	-0.90236232	-1.110368741	-1.253444934	-1.341423812	-1.352410491	-1.293132755	-1.289845177	-1.13258371	-0.933238717	-0.76769058	-0.559311866	-0.361188635	-0.109417177	0.150112981	0.351283013	0.515657324	0.591713843	0.639185937	0.68895754	0.709512024	0.718741948	0.630216395	0.460317448	0.40731391	0.32786563	0.262616026	0.255500654	0.275452581	0.333481185	0.369755216	0.511364833	0.600560664	0.735457966	0.823459422	0.890959151	0.960192985	0.999492937	0.985147169	0.897585163	0.9497782	0.928143033	0.878656906	0.944049933	0.905388064	0.994473226	1.016649897	0.932839743	0.891867018	0.869812684	0.793753782	0.550650305	0.4592511	0.206601329	0.010040244	-0.120513787	-0.29093921	-0.352134713	-0.452930029	-0.38153366	-0.403150586	-0.255302948	-0.268029852	-0.246546143	-0.191359581	-0.279267427	-0.409012244	-0.520669859	-0.77209563	-0.954220388	-1.077730424	-1.222462059	-1.355678244	-1.266154264	-1.211542606	-1.082500982	-0.763238962	-0.544914615	-0.20764571	0.050457115	0.231000608	0.409729705	0.517907976	0.482347648	0.473462884	0.408573827	0.175611927	0.058620469	-0.124245458	-0.247283717	-0.303157974	-0.382915927	-0.382603539	-0.370326258	-0.350188888	-0.325149668	-0.295825573	-0.178631395	-0.218620852	-0.15712479	-0.192738623	-0.196662872	-0.24180704	-0.274599039	-0.367597193	-0.359474247	-0.401898341	-0.398590545	-0.418068574	-0.398540863	-0.284347703	-0.180134331	-0.043780874	0.168166023	0.324135704	0.54653208	0.834402874	1.057872483	1.296621914	1.530100016	1.637421271	1.622071512	1.611664405	1.478100948	1.301982918	1.052658808	0.729038581	0.461667767	0.11460491	-0.142185229	-0.391581042	-0.54951388	-0.652967359	-0.706403167	-0.641388498	-0.627117509	-0.525236763	-0.382440398	-0.310760987	-0.179008807	0.149080172	0.151964614	0.070006494	0.049120176	0.030152461	0.041038746	-0.02303312	-0.100026814	-0.159802738	-0.148877185	-0.154630481	-0.17680768	-0.176191324	-0.077803097	-0.090340203	0.041716444	0.067595767	0.18495029	0.191993005	0.260364643	0.275430506	0.241680569	0.21341024	0.286617689	0.198017117	0.164939546	0.176928647	0.116578462	0.10909071	0.020519457	0.08264196	-0.005725659	-0.068102155	-0.111866841	-0.154227102	-0.11319067	-0.216204953	-0.195874005	-0.15324646	-0.141182312	-0.081102349	0.041335951	0.068297572	0.247901179	0.286466101	0.357136728	0.417678357	0.512164607	0.438782387	0.369733488	0.368788039	0.25573065	0.109040857	-0.016827375	-0.066884502	-0.136727489	-0.175097534	-0.230901423	-0.274300635	-0.317018728	-0.238764229	-0.269765522	-0.306270447	-0.369011105	-0.422329839	-0.423712798	-0.446053976	-0.422587717	-0.405175757	-0.398979058	-0.329108217	-0.203571809	-0.185010558	-0.077762502	0.031854316	0.077003348	0.165887007	0.138717979	0.139611412	0.12178301	0.044216886	-0.077984883	-0.137525387	-0.139450155	-0.154017656	-0.157464241	-0.070473987	-0.031947205	-0.02380539	0.059778057	0.090819227	0.082368341	0.060161696	-0.018637338	-0.025860401	-0.076702613	-0.073191887	-0.067731549	0.090363246	0.160783382	0.296473724	0.534079038	0.712220999	0.89366658	0.978245259	1.053298935	1.053540328	1.010682341	0.979948961	0.814127651	0.698057981	0.493227905	0.373758266	0.30504817	0.349176958	0.360047291	0.406256265	0.513492851	0.677691148	0.768652498	0.817239884	0.823364389	0.716446792	0.660805161	0.427618754	0.209087044	-0.00630298	-0.280040137	-0.42976266	-0.665919245	-0.716304678	-0.710007395	-0.71139658	-0.627892822	-0.454478018	-0.319607865	-0.313210777	-0.241757254	-0.202316777	-0.193488349	-0.273756826	-0.344858141	-0.365878623	-0.414656266	-0.428404805	-0.466072948	-0.411021567	-0.320657253	-0.214458593	-0.04043166	0.104880294	0.206992632	0.295999842	0.266636075	0.274797592	0.112809164	0.036089028	-0.171802017	-0.353493841	-0.49168828	-0.548387707	-0.698174034	-0.710449926	-0.75836764	-0.661973785	-0.65657469	-0.539259245	-0.438292277	-0.366248661	-0.338359216	-0.276360582	-0.275445484	-0.25455541	-0.233336086	-0.28078071	-0.282772679	-0.255091702	-0.282112621	-0.13617952	-0.061565217	-0.019367914	0.115754253	0.247502655	0.312016973	0.43468926	0.509961037	0.504914412	0.633971257	0.659847788	0.614304179	0.676872324	0.711729229	0.648722536	0.66146596	0.638174625	0.609328357	0.59528232	0.574310944	0.557959446	0.452827268	0.403151841	0.339323319	0.307375784	0.196721629	0.173369571	0.218543516	0.245090665	0.284223754	0.388344358	0.460435176	0.508093162	0.602789329	0.617601358	0.665763583	0.631161974	0.617782728	0.585731524	0.569831228	0.440227599	0.364208426	0.262278824	0.194717	0.075063596	-0.003923383	-0.084433985	-0.237075916	-0.338876348	-0.366156889	-0.500520209	-0.539145615	-0.615288646	-0.635386636	-0.745175823	-0.629070983	-0.627009718	-0.580631289	-0.489447786	-0.447016272	-0.294205613	-0.254010517	-0.157988869	-0.121084239	-0.141898129	-0.044406239	-0.056470744	-0.027075406	-0.014425884	-0.015363485	0.101579563	0.149194539	0.157817552	0.299188747	0.254017693	0.364877061	0.287352913	0.347651302	0.222535021	0.244357256	0.181378966	0.037378441	-0.000285778	-0.032057321	0.010388433	0.038442776	0.020722434	0.034520571	0.177769657	0.189050946	0.127819108	0.137076915	0.092508441	0.059664807	-0.118164698	-0.165952747	-0.32640119	-0.351799924	-0.456592206	-0.42280661	-0.376231014	-0.324349796	-0.322250897	-0.218993138	-0.070039424	-0.100465163	-0.024460337	-0.006313178	0.013311503	-0.053129667	-0.158759037	-0.231991129	-0.227325442	-0.307304843	-0.303043736	-0.317661359	-0.207239926	-0.127499319	0.024891211	0.157274437	0.300141079	0.453981489	0.49763788	0.656027038	0.653344606	0.785891605	0.727426435	0.74394831	0.74756165	0.696502146	0.732097575	0.719944506	0.653203829	0.633129705	0.632876996	0.566649029	0.547056161	0.445731847	0.370338455	0.26740358	0.164166977	0.084858277	0.021371735	-0.097046298	-0.165833202	-0.192803327	-0.287372646	-0.365556704	-0.414661658	-0.471068591	-0.429271882	-0.443598506	-0.535054279	-0.473043114	-0.575166479	-0.602582971	-0.581359479	-0.608250479	-0.610984544	-0.492642483	-0.477874777	-0.357888044	-0.29638515	-0.197703246	0.014282642	0.170869711	0.323383551	0.482005908	0.593340716	0.60027545	0.724549698	0.69164034	0.670385582	0.614379228	0.607205741	0.425684759	0.425366849	0.349392984	0.299365922	0.227453034	0.229017513	0.198917622	0.140549654	0.12093918	0.116536488	0.09762496	0.03814972	0.020087328	-0.034492308	-0.073774422	-0.089301025	-0.045119074	0.026900537	0.065526317	0.081147565	0.196400545	0.300123492	0.322763279	0.358231021	0.362424444	0.339208044	0.24128056	0.024344394	-0.079102227	-0.286702551	-0.471555813	-0.597552092	-0.664568837	-0.686260113	-0.650660436	-0.67160124	-0.590407777	-0.522028849	-0.421265463	-0.328453418	-0.311433985	-0.321940477	-0.357952445	-0.424729741	-0.464653463	-0.431899493	-0.491099187	-0.405448481	-0.376319306	-0.236911561	-0.075552678	0.060384255	0.274325193	0.385885189	0.597427888	0.663975144	0.727120333	0.776162288	0.768778163	0.811235583	0.81281282	0.808195065	0.796647682	0.70377586	0.681042215	0.730158603	0.669493196	0.586823458	0.568664053	0.468296826	0.311906441	0.242709269	0.196178397	0.140114984	0.126199397	0.149032728	0.229635505	0.302529682	0.418701929	0.523192868	0.549516041	0.487664306	0.414362993	0.265717616	0.053854047	-0.214534351	-0.600220367	-0.857193351	-1.209056683	-1.421357568	-1.595170777	-1.697196999	-1.659630832	-1.466318781	-1.205726068	-0.927828619	-0.650430232	-0.382297187	-0.075122889	0.140898765	0.342515276	0.568619603	0.636749466	0.663306346	0.692223343	0.698843275	0.639220289	0.658361335	0.65449678	0.622297339	0.568089339	0.53566444	0.488408074	0.417721605	0.350797868	0.220858418	0.167840579	0.108906185	0.143024819	0.077565545	0.061134224	0.0885315	0.103166103	0.027747113	0.068070487	-0.022814818	-0.094947325	-0.149781046	-0.201436489	-0.290585324	-0.375567472	-0.451153597	-0.433573108	-0.395404314	-0.291611571	-0.08735802	0.016659883	0.214983549	0.322119849	0.460960749	0.584928478	0.613592731	0.576226632	0.534844486	0.439572866	0.310090268	0.196308148	0.108251603	0.059470403	-0.004478262	-0.040525266	-0.037104199	-0.025086026	-0.001120344	0.030265054	0.000884964	0.034589224	-0.003881653	-0.00862802	0.056221318	-0.015632147	-0.019600701	-0.028536579	-0.005160433	-0.0821476	-0.099234431	-0.11930445	-0.123663	-0.186979105	-0.203516888	-0.138101588	-0.112483839	-0.043522624	-0.030476298	0.11580724	0.204828917	0.324652104	0.410125535	0.581609327	0.540829534	0.598651445	0.486229704	0.398541571	0.258048163	0.10786451	-0.010362485	-0.179664203	-0.300089344	-0.293306757	-0.325849359	-0.275658155	-0.170127028	-0.07738288	-0.012807155	0.086704075	0.192090595	0.200660316	0.224527666	0.147956596	0.03045544	-0.070142442	-0.225421548	-0.296492688	-0.318802325	-0.344305388	-0.298067021	-0.207586827	-0.184219439	-0.084800092	0.074333656	0.090705098	0.17313471	0.2170397	0.193215406	0.165772816	0.221175976	0.19025033	0.186343779	0.172436825	0.134655076	0.164756932	0.092512568	0.079260818	0.103852152	-0.028069579	-0.066186868	-0.16991832	-0.236325303	-0.331400471	-0.358264829	-0.344215724	-0.279277803	-0.122546441	-0.018243699	0.172576442	0.228786902	0.451065537	0.482819924	0.565997961	0.535254892	0.388752474	0.246041855	0.13767013	-0.059543485	-0.272398617	-0.422855188	-0.599514836	-0.664741675	-0.686755121	-0.586268177	-0.553760938	-0.443426622	-0.310754585	-0.104374152	0.01100078	0.134819052	0.244722287	0.382392593	0.483183097	0.579681644	0.598806875	0.654314597	0.746871341	0.697419802	0.683642688	0.695958034	0.552210585	0.47877253	0.42182874	0.311445294	0.151945844	0.063038499	-0.018108698	-0.07804223	-0.114431743	-0.215077061	-0.182478853	-0.231255791	-0.26441957	-0.268456833	-0.270031406	-0.355274246	-0.350722846	-0.239356159	-0.188317233	-0.13229953	-0.062345932	0.13392818	0.284070554	0.403880708	0.528008329	0.630220685	0.73208362	0.822394336	0.822721623	0.68682553	0.613379723	0.581010202	0.418996109	0.290535811	0.250912083	0.172277771	0.063419198	0.063046693	0.006262853	-0.043707834	-0.012972636	-0.115441866	-0.160133235	-0.142688952	-0.247057768	-0.211917717	-0.310946465	-0.253932677	-0.212825052	-0.230362111	-0.12108354	-0.002454419	0.066107463	0.123721075	0.171743993	0.160764617	0.107885684	-0.017133308	-0.114073413	-0.340197432	-0.532432509	-0.688079229	-0.875009555	-1.018610312	-1.046227921	-1.040964463	-0.998637122	-0.861505835	-0.70571623	-0.62274906	-0.463812154	-0.31694748	-0.182019615	-0.110283385	-0.027299638	0.047579048	0.067164626	0.080523938	0.184268202	0.226480138	0.304115185	0.379541561	0.462725314	0.438946558	0.56215169	0.556619675	0.490731032	0.480363829	0.438855204	0.428946711	0.314455779	0.290879962	0.221679277	0.116390384	0.122020192	0.095606179	0.128350092	0.230664785	0.3505822	0.362718458	0.509685804	0.600629637	0.594526051	0.714955582	0.795450447	0.782645184	0.784430887	0.723613685	0.659199765	0.583348587	0.489629723	0.38143903	0.174455389	0.070740098	0.009011266	-0.057245269	-0.112568652	-0.030536312	0.016320281	0.07829942	0.147924426	0.216627211	0.180770306	0.210926754	0.158972243	0.019777109	-0.067014825	-0.30470668	-0.420771692	-0.610360711	-0.716144061	-0.783237725	-0.795210206	-0.685376333	-0.578663391	-0.300110601	-0.139434164	0.080784428	0.260065735	0.362456603	0.50527251	0.48940266	0.374732094	0.264658766	0.061549031	-0.085732725	-0.210807773	-0.421554503	-0.45800664	-0.546168254	-0.447984198	-0.446648798	-0.339407794	-0.171874746	-0.053717783	0.062150838	0.111648647	0.14442427	0.16628823	0.151939272	0.054578703	0.08577124	0.033773334	0.103000626	0.108321033	0.218958536	0.263844132	0.375669595	0.457112001	0.475055655	0.558297534	0.554198778	0.545764157	0.399920717	0.34212523	0.213218366	0.118371906	-0.00141664	-0.098920196	-0.118538423	-0.194967374	-0.155651687	-0.135788966	0.009463587	0.08974804	0.056309652	0.10460551	0.117813535	0.156578117	0.141190573	0.056140179	-0.078930516	-0.264634775	-0.417173407	-0.558896571	-0.646861576	-0.756856548	-0.905935402	-0.951541807	-0.92659276	-0.844877095	-0.808945575	-0.674199961	-0.511783345	-0.39471596	-0.209262316	0.056168814	0.127862161	0.355168474	0.477924432	0.543836596	0.563376801	0.577161406	0.624062486	0.565808742	0.516074302	0.527779966	0.474851094	0.432029793	0.396376762	0.464418886	0.384717527	0.382275344	0.371448396	0.287626456	0.211288201	0.230374826	0.240340232	0.205180052	0.18518458	0.24207274	0.243716254	0.315390999	0.404536525	0.503190112	0.546628299	0.621146831	0.704787123	0.708723447	0.694323616	0.76559491	0.698261098	0.661168624	0.602139416	0.528709824	0.362604182	0.36602612	0.231042404	0.218210793	0.132414237	0.122549997	0.077018528	0.018725685	-0.019992819	-0.084067348	-0.173154756	-0.296728526	-0.387440618	-0.475638863	-0.571813662	-0.711845546	-0.862381917	-0.938488798	-1.071759544	-1.079984662	-1.202213893	-1.124180275	-1.14876026	-1.037431464	-0.949080773	-0.910157347	-0.691082903	-0.62850671	-0.420064874	-0.270754888	-0.136841071	0.023304102	0.192283735	0.2625787	0.382040891	0.44709797	0.536391357	0.557392021	0.509164587	0.58911279	0.53868623	0.518012221	0.538924452	0.477749552	0.338386357	0.310319553	0.199064212	0.151096322	0.020322173	-0.055217532	-0.127549988	-0.138352382	-0.149547201	-0.157646268	-0.160896644	-0.098321701	0.024654416	0.150256624	0.259918715	0.333577749	0.395318131	0.418290187	0.492770492	0.573461171	0.531522599	0.582844508	0.618393345	0.639868329	0.625458691	0.613987481	0.627973372	0.68762082	0.597789561	0.552391803	0.500887087	0.382195635	0.241091031	0.078913615	-0.138878004	-0.262066698	-0.417826861	-0.524201071	-0.637309795	-0.680803899	-0.577156119	-0.463280619	-0.36021954	-0.168968127	-0.034342287	0.055223873	0.165909999	0.245781836	0.278396589	0.244233212	0.121198555	0.08894369	-0.119270763	-0.192843836	-0.296353972	-0.328301603	-0.365770479	-0.236647629	-0.179797555	-0.029550814	0.03940084	0.152487887	0.323534175	0.347738592	0.352167944	0.346191805	0.371766136	0.214065273	0.153316338	0.004733183	-0.096442622	-0.175726229	-0.318124131	-0.36165219	-0.414066821	-0.407770334	-0.37364093	-0.360662808	-0.337691335	-0.2855928	-0.252648664	-0.193963309	-0.161364265	-0.157683959	-0.065659145	-0.00977625	-0.0075167	0.071674254	0.176512565	0.29066899	0.356076518	0.496851543	0.535500931	0.589264081	0.561484945	0.487640687	0.368320896	0.270771882	0.141356246	0.016289875	-0.095773207	-0.170711553	-0.228180662	-0.262516199	-0.18428706	-0.083783418	-0.020566892	0.097918001	0.178863969	0.234534498	0.289891291	0.306489598	0.357646982	0.264058483	0.21422992	0.135055931	0.047935995	-0.03412914	-0.06932816	-0.110899377	-0.055151268	0.003680315	-0.02760596	0.039005299	0.04497869	0.123504958	0.051138384	-0.006348749	-0.001013116	-0.11624059	-0.184975708	-0.198991224	-0.241518386	-0.268599894	-0.304652572	-0.269227315	-0.226065144	-0.125989756	-0.039482468	-0.006665513	0.138890968	0.174012809	0.279834481	0.376847499	0.473772496	0.597772606	0.652111163	0.817235775	0.871241529	0.879348062	0.917004074	0.847362903	0.75334736	0.674263553	0.450215316	0.308877152	0.140394045	-0.047304958	-0.226415854	-0.335164476	-0.430517104	-0.342464638	-0.3632289	-0.263179461	-0.170503583	-0.00897554	0.058759192	0.109805173	0.106493974	0.06862547	-0.021878124	-0.129502712	-0.250627133	-0.387274943	-0.548381096	-0.637645783	-0.689295437	-0.662439552	-0.635157511	-0.530396936	-0.418437001	-0.367916408	-0.269868136	-0.233346274	-0.273938704	-0.253099053	-0.186557841	-0.088446249	-0.054917175	0.062226234	0.190702053	0.337038075	0.530552328	0.644946169	0.804575878	0.820273335	0.793155561	0.67166893	0.450253877	0.145267881	-0.109938352	-0.43256649	-0.735112285	-1.061457865	-1.22255	-1.193001706	-1.16948562	-1.051612425	-0.826330153	-0.464378766	-0.234611587	0.104299696	0.293601686	0.531844856	0.66001584	0.619690225	0.679868498	0.580020218	0.519879986	0.353030784	0.279295561	0.288348425	0.239347602	0.266758988	0.379418018	0.39152105	0.474848384	0.564256931	0.537546483	0.635111317	0.632913484	0.675570078	0.660959298	0.767522069	0.811628906	0.796287482	0.90352944	0.886377421	0.946341515	0.921680798	0.898657075	0.762930008	0.6473635	0.546060962	0.345559288	0.130052891	-0.112415268	-0.225166514	-0.369649017	-0.470688944	-0.510846399	-0.611484543	-0.569908744	-0.514363125	-0.469746101	-0.52679102	-0.501731176	-0.43084935	-0.415589575	-0.42712832	-0.517207435	-0.443218857	-0.501979172	-0.456103224	-0.437930901	-0.372299043	-0.343113655	-0.269158917	-0.180623338	-0.076393869	-0.017746832	0.002905696	0.079465726	0.106880067	0.073445071	0.126774447	0.104726469	0.092950653	-0.001700742	-0.014380434	0.014674162	-0.049929866	-0.104666168	-0.101988241	-0.127640604	-0.121733239	-0.12598211	-0.064554342	0.014477241	0.013278502	0.022373213	-0.020595273	0.041886319	-0.066118323	-0.070329869	-0.09312656	-0.156292185	-0.257543259	-0.277345442	-0.323281237	-0.318594724	-0.394396326	-0.354316253	-0.371928692	-0.369051929	-0.316980491	-0.293800545	-0.276663278	-0.330377348	-0.25800828	-0.243521464	-0.218547726	-0.150054776	-0.089060638	0.074594717	0.18782802	0.330144743	0.357643095	0.455043905	0.553551416	0.567287933	0.6179654	0.568599994	0.581202434	0.570955101	0.515623863	0.490380731	0.501836517	0.434325332	0.446378239	0.4680799	0.512025969	0.591279304	0.530030102	0.581451873	0.576586731	0.514316079	0.486871155	0.417697981	0.377415502	0.32520796	0.397302185	0.379831997	0.430469423	0.394670961	0.415765746	0.463012001	0.527631622	0.442371671	0.49752265	0.42275947	0.371976373	0.243079483	0.222835953	0.120997809	0.087114984	0.011104101	-0.042785252	-0.064419979	-0.027157553	-0.085137596	-0.195379715	-0.305640885	-0.442465781	-0.582856716	-0.759160203	-0.93551949	-1.075818366	-1.082636876	-1.152072038	-1.089402199	-1.013769043	-0.854831	-0.748157653	-0.533075998	-0.308451996	-0.104437987	0.018180632	0.120105109	0.23471998	0.220811796	0.205188406	0.15920929	0.131096028	-0.01666485	0.039024579	0.018263422	-0.026609723	0.021551093	0.105443213	0.19477068	0.211697118	0.280647007	0.336263258	0.370264352	0.377477991	0.330521039	0.209338245	0.068405443	-0.037791209	-0.155359683	-0.184856609	-0.306171273	-0.376825636	-0.359361204	-0.3224632	-0.344226333	-0.181180813	-0.104383428	0.059600455	0.126694521	0.343042275	0.442038487	0.555422421	0.53993814	0.631957252	0.513614165	0.502662624	0.394687868	0.284172182	0.124243683	0.036174185	-0.120756194	-0.215051182	-0.186178702	-0.172793872	-0.167792512	-0.027257376	0.041216922	0.153063052	0.259040273	0.368089292	0.424021548	0.378688998	0.323193024	0.201813155	0.16404822	0.056376846	-0.032901165	0.013392526	0.007683906	-0.043647684	0.097328108	0.132698825	0.190616985	0.283989697	0.339516367	0.330497392	0.280818269	0.251506878	0.192877676	0.081232801	-0.068171923	-0.089091071	-0.171110547	-0.105198031	-0.078674877	0.013401554	0.100758078	0.240023299	0.304185528	0.453467608	0.536132104	0.591344647	0.609572589	0.683831596	0.563624101	0.493157226	0.385173791	0.282848838	0.183326754	0.006507696	-0.113147412	-0.239565499	-0.366440441	-0.497160527	-0.623395988	-0.670266652	-0.728603552	-0.725699208	-0.74514434	-0.636527616	-0.595226397	-0.450273658	-0.311272144	-0.092355945	-0.004987292	0.20398216	0.225060037	0.289627752	0.29953647	0.292235121	0.219965184	0.098586688	-0.042745229	-0.095030678	-0.145425806	-0.152501891	-0.18197473	-0.123817533	-0.02422384	0.138430987	0.241305981	0.302524402	0.329435242	0.35027703	0.448879272	0.35818913	0.346321059	0.291064713	0.261085402	0.235301378	0.159152739	0.128789052	0.050363767	-0.009580317	-0.003631697	-0.13272574	-0.160386926	-0.241196323	-0.277093823	-0.432701301	-0.46938031	-0.548476145	-0.571034614	-0.536136414	-0.503142378	-0.458320326	-0.330412389	-0.288466223	-0.121520384	-0.015971189	0.090816991	0.276322658	0.362916988	0.345338978	0.43387835	0.377676197	0.380715287	0.401556909	0.317053115	0.297182344	0.294313886	0.212178979	0.112687218	0.063054984	0.016495461	0.031616303	-0.018039079	-0.032441821	-0.027490766	-0.072150609	-0.033821192	0.076420324	0.104177633	0.244625412	0.294599404	0.313374441	0.320731771	0.297495042	0.25345563	0.217385772	0.046235556	-0.016601984	-0.105993953	-0.183811343	-0.184570356	-0.171484384	-0.042049287	0.01173448	0.228676373	0.386561408	0.540860458	0.64753245	0.784245648	0.818739733	0.727456425	0.713418064	0.504702598	0.401494833	0.127240814	-0.02632188	-0.142618517	-0.208154132	-0.245446953	-0.158990593	-0.143062516	-0.028068115	0.15791414	0.223471013	0.270434363	0.381908337	0.310138153	0.28556688	0.209504685	0.045824651	-0.068590154	-0.156176858	-0.259848939	-0.367260347	-0.306562802	-0.352281463	-0.328370943	-0.238588875	-0.234249701	-0.144273085	-0.178650224	-0.16303876	-0.219872778	-0.219335648	-0.335914248	-0.373870481	-0.405981829	-0.424146322	-0.485688247	-0.368465721	-0.284835935	-0.234405552	-0.036385794	0.065424289	0.121261959	0.237078304	0.262694694	0.229931597	0.245643381	0.159455773	-0.009068713	-0.078051679	-0.18285844	-0.275416466	-0.252382618	-0.250623662	-0.24526005	-0.156099145	-0.126520217	0.014361411	0.082928365	0.136748196	0.193677315	0.213086733	0.170344817	0.128140601	0.108605198	0.109261531	0.033656446	-0.009262978	0.069490053	0.025534557	0.126726394	0.169671832	0.198669074	0.237625563	0.265783479	0.260440847	0.219188042	0.205056067	0.097726689	0.107230544	0.055927244	-0.019837583	0.004373007	0.137984804	0.259305612	0.311574146	0.477109795	0.661781496	0.7502686	0.909860214	0.971742005	0.966787808	0.931352564	0.822036518	0.711045473	0.525790615	0.354455705	0.234675899	0.087775188	-0.015086226	-0.064848538	-0.055863322	-0.00600881	0.000203984	-0.036578756	-0.067687125	-0.015358462	-0.101374945	-0.150083349	-0.182034179	-0.338685574	-0.375580075	-0.501220755	-0.613260782	-0.583420765	-0.597942673	-0.590248978	-0.530014178	-0.4502057	-0.403481933	-0.237953434	-0.220368865	-0.174132535	-0.136631086	-0.113877608	-0.066622571	-0.087427589	-0.176740261	-0.281725974	-0.301932077	-0.387184094	-0.460799167	-0.510539809	-0.518821539	-0.591703548	-0.475425232	-0.428715366	-0.349227843	-0.177294294	-0.096240858	0.076182703	0.204500413	0.319855533	0.417555811	0.52997699	0.592379453	0.578188708	0.508885901	0.474254472	0.51276434	0.482428251	0.428790983	0.493207759	0.521589292	0.638209848	0.707674425	0.875893702	1.031346376	1.100717249	1.176799141	1.116982671	0.982750764	0.827848111	0.65320597	0.358170771	0.053883625	-0.155550655	-0.404963027	-0.571529837	-0.608363895	-0.658314646	-0.564926019	-0.39422785	-0.281568135	-0.153804238	0.064287937	0.156513108	0.137610956	0.158866999	0.123115879	-0.068062619	-0.145566012	-0.323479691	-0.377669856	-0.457600765	-0.484300989	-0.461052294	-0.286023568	-0.237218918	-0.038196383	0.039097885	0.260623289	0.284585286	0.387024569	0.413184562	0.327041643	0.341658593	0.3013199	0.181079036	0.149517546	0.108100557	0.151481765	0.119666347	0.089890789	0.092722094	0.041301892	0.022856178	-0.121286681	-0.20394604	-0.327817538	-0.523049432	-0.663712245	-0.77801147	-0.759842176	-0.750138839	-0.777380205	-0.64287011	-0.568174462	-0.338062191	-0.176908527	-0.019221731	0.15628408	0.248088397	0.344823811	0.392425894	0.456074444	0.372055864	0.359590028	0.388010236	0.311937843	0.274126992	0.179257687	0.174421131	0.087208986	0.008289662	-0.07958181	-0.125530679	-0.100957489	-0.062280271	-0.098060232	-0.06366874	0.054458639	0.230589871	0.302868769	0.441353793	0.63172005	0.762048065	0.801875484	0.736016216	0.712192656	0.59135611	0.448293605	0.186046787	-0.012181492	-0.200084343	-0.31314296	-0.452230358	-0.494413243	-0.458573924	-0.36143042	-0.228893989	-0.104092499	0.017749898	0.157681865	0.237040364	0.318869232	0.296237293	0.22430568	0.124946958	0.095294267	0.007946389	0.013164137	0.13573999	0.234278643	0.453944083	0.582067575	0.866459159	1.012489885	1.187757128	1.243443738	1.232372875	1.133842449	0.85571016	0.575898149	0.208085211	-0.162116482	-0.464837253	-0.753928994	-1.05527975	-1.129046284	-1.125246209	-1.087603775	-0.922799081	-0.766934759	-0.522997277	-0.339551141	-0.138611722	-0.002470395	0.04805476	0.134685911	0.134659653	0.149430161	0.052655125	0.074024181	-0.019947745	0.030560763	0.046715316	0.046886666	0.059793941	0.142588121	0.14328635	0.113261868	0.114701675	-0.004285813	-0.020685864	-0.201438117	-0.274765485	-0.470355692	-0.564074647	-0.659087617	-0.698037912	-0.803299948	-0.771729968	-0.752713693	-0.626183212	-0.558354182	-0.408650613	-0.241336165	-0.045971506	0.137775063	0.338950563	0.467094207	0.69529121	0.734515657	0.870819001	0.8579931	0.739449964	0.743019069	0.60746167	0.377673485	0.22509655	0.038100498	-0.108766912	-0.158269414	-0.211390134	-0.19632062	-0.218434906	-0.069708333	0.002442714	0.129995163	0.208638299	0.307811271	0.416666093	0.456960543	0.382449787	0.383288655	0.377444388	0.310725292	0.31283702	0.250187811	0.312466899	0.409630158	0.430258524	0.539694359	0.620567715	0.627356325	0.598165115	0.586094927	0.506622041	0.316635464	0.121765062	-0.010590589	-0.236012961	-0.306902554	-0.394145669	-0.532604611	-0.476281424	-0.469035829	-0.372132224	-0.293178513	-0.230050879	-0.062000383	-0.057480475	0.052638804	0.084587099	0.120284732	0.093682747	0.144585017	0.175633633	0.212098633	0.289390829	0.274541771	0.327827038	0.419574887	0.388613283	0.403576724	0.362491261	0.289067359	0.197367405	0.077661981	0.037122875	-0.031674154	-0.080242678	-0.086342451	-0.023749672	-0.064722734	-0.017054582	0.07543335	0.008652465	0.015832341	-0.0482988	-0.163649202	-0.263415016	-0.385844724	-0.57836092	-0.659880435	-0.742248426	-0.712103139	-0.682402939	-0.555350319	-0.402952545	-0.22349951	-0.126343542	0.118579642	0.190084823	0.25088067	0.288278385	0.26335454	0.287318746	0.125576952	0.052294029	-0.084117764	-0.121791078	-0.172961593	-0.167579011	-0.16573829	-0.142438389	-0.104122685	-0.093613179	-0.054467958	-0.066896214	-0.058295182	-0.001032944	-0.048723579	-0.005011978	0.012337454	0.10161891	0.205434721	0.268979124	0.384634873	0.366181262	0.434600046	0.410444014	0.416612238	0.252188137	0.250163202	0.088715194	-0.016412467	-0.097351807	-0.029523427	-0.062078555	0.08891305	0.172487684	0.282749154	0.483496724	0.634500028	0.630247273	0.70114133	0.681321465	0.542605213	0.375128019	0.192326931	-0.02670463	-0.234090164	-0.347222531	-0.5123525	-0.494733855	-0.541912911	-0.399478236	-0.27257028	-0.12389766	0.000844417	0.229376115	0.334321517	0.502152952	0.516444182	0.590042952	0.558640975	0.471113678	0.380527388	0.356721966	0.225343447	0.109615968	0.08723451	-0.089363807	-0.060613089	-0.18386143	-0.218196499	-0.149259361	-0.103685794	-0.111616639	-0.001537911	0.116285287	0.203359825	0.282175197	0.288081729	0.386720335	0.348910507	0.203084404	0.140858424	0.000400096	-0.193678161	-0.404882809	-0.531844924	-0.639280432	-0.693829272	-0.707441803	-0.633890937	-0.418250544	-0.187557154	0.032032166	0.258461548	0.487477759	0.724175767	0.775718027	0.843469785	0.719393236	0.663883442	0.423600676	0.180844568	0.03620641	-0.180521653	-0.373462099	-0.471011481	-0.583331381	-0.56769772	-0.524116425	-0.511976922	-0.398604005	-0.259943455	-0.217849859	-0.040328424	-0.03987518	0.111036326	0.17180257	0.151147093	0.233523915	0.246019034	0.262956748	0.166303522	0.206231356	0.082810288	0.042852497	0.010701118	-0.03917798	-0.083771536	-0.112996276	-0.134852403	-0.078935148	-0.073305296	-0.022322569	-0.028116621	0.008535332	0.062422242	0.032947692	0.065841635	-0.014754823	-0.049899923	-0.154084274	-0.193760087	-0.242966175	-0.263732394	-0.192708627	-0.076775481	0.009752705	0.188060817	0.333150943	0.42051866	0.584478959	0.625382492	0.614958221	0.58999486	0.499015455	0.298764971	0.207191627	0.097471218	-0.054780496	-0.139703478	-0.180526719	-0.10021249	-0.111149477	0.000841827	0.07079502	0.247667663	0.241513833	0.374682447	0.390322031	0.358143369	0.37123618	0.303255632	0.302264209	0.221000557	0.204298711	0.173995904	0.145887645	0.033877985	0.092110718	-0.009272513	-0.055596326	-0.085637487	-0.076523162	-0.00419389	-0.030196264	0.077195575	0.186871032	0.298774412	0.471162493	0.738487608	0.820766671	0.949102239	0.997913334	0.906974314	0.795939582	0.582724575	0.332056927	-0.031981164	-0.331335072	-0.710234812	-1.00160102	-1.149715407	-1.259557166	-1.190957434	-1.171283091	-0.980137719	-0.702477485	-0.490711818	-0.295645996	-0.101918773	0.044072291	0.125348509	0.180171492	0.150683416	0.062007799	0.048309393	-0.067530876	-0.09746895	-0.08257595	-0.067426	-0.027852416	0.000209545	0.010001538	0.066102804	-0.008248965	-0.082965313	-0.145842793	-0.190720756	-0.359341749	-0.377542766	-0.484000685	-0.494959341	-0.541167322	-0.462041449	-0.366297351	-0.253583737	-0.201984027	-0.006825086	0.114623825	0.137226086	0.312491863	0.429395345	0.46751754	0.519795858	0.64395833	0.701960811	0.739946771	0.826752784	0.850978418	0.769673174	0.767704383	0.555143482	0.396453537	0.168245905	-0.036233448	-0.276514934	-0.435752814	-0.580473712	-0.654991665	-0.60466245	-0.548312984	-0.347862188	-0.154308507	0.167555835	0.401592669	0.706742522	0.849330887	0.94266165	1.023174994	1.052600084	0.947023416	0.806134596	0.686791206	0.591266108	0.464272546	0.413940202	0.349045864	0.32654197	0.306613228	0.289949748	0.281185944	0.248551867	0.187608764	0.114729737	-0.040141959	-0.120191461	-0.146033839	-0.245239984	-0.348045973	-0.334160565	-0.400653421	-0.352765249	-0.375291376	-0.370975461	-0.415023949	-0.467333312	-0.497194139	-0.587934786	-0.614441743	-0.730565905	-0.696745069	-0.674230416	-0.590250561	-0.499921111	-0.395987336	-0.240305865	-0.092577196	0.062420155	0.218555529	0.188755245	0.180104767	0.120174808	-0.034430402	-0.179633025	-0.276726364	-0.411990425	-0.436219633	-0.493782739	-0.369127973	-0.318820471	-0.099381735	0.045014904	0.251992066	0.405005675	0.559263798	0.597349428	0.565990956	0.516747286	0.417620604	0.319930469	0.213510633	0.107590679	-0.021354728	-0.029371534	0.036349128	-0.007117123	0.150550176	0.191571496	0.307841713	0.361836471	0.425229316	0.362818112	0.457083253	0.438216573	0.412981315	0.351435837	0.384695967	0.357567946	0.385716043	0.357309249	0.461026137	0.494846186	0.480119729	0.541895203	0.48702034	0.537498246	0.474410105	0.443490551	0.378171894	0.269179962	0.181637727	0.035223151	-0.066828401	-0.240003082	-0.37453038	-0.533737978	-0.69192653	-0.82715754	-1.023972508	-1.156084988	-1.16817848	-1.256200026	-1.198289396	-1.119955371	-0.945698092	-0.71496432	-0.387750497	-0.139617897	0.068744093	0.281790011	0.414060106	0.457437701	0.503318104	0.351704273	0.238323466	0.151373472	-0.019030839	-0.132921896	-0.267429892	-0.264011963	-0.188398016	-0.073232133	0.047942048	0.242010123	0.381636094	0.575361747	0.703885412	0.800897073	0.880042192	0.836589094	0.910137288	0.838566856	0.791972991	0.796692993	0.843190092	0.907404757	0.940285274	0.976204446	1.050690599	1.12150638	1.042514964	0.9605066	0.870152507	0.596411449	0.434609529	0.161768569	-0.039635132	-0.224835085	-0.407606217	-0.598601724	-0.661613082	-0.644436672	-0.657427677	-0.6525373	-0.570477678	-0.593206428	-0.541625975	-0.514332785	-0.475369587	-0.502501505	-0.560486919	-0.590575899	-0.575922096	-0.490001505	-0.512672314	-0.403996667	-0.378254594	-0.314372683	-0.282416377	-0.279421621	-0.207644651	-0.235835589	-0.299777441	-0.415285036	-0.478050968	-0.537848233	-0.499946105	-0.505587017	-0.49497262	-0.38366146	-0.286075468	-0.158631687	-0.068361088	-0.028713132	0.094084383	0.151549878	0.137336661	0.104477114	0.113149277	0.06052837	0.123793654	0.13565095	0.176003834	0.266462268	0.321428679	0.442422704	0.594588079	0.683933278	0.819910069	0.858375862	0.939782698	0.846549617	0.801240381	0.711080891	0.601065854	0.517308158	-0.034854451	0.093877033	0.105359481	0.151155419	0.188448521	0.18022899	0.186270144	0.199492211	0.132637841	0.104033203	0.05681138	-0.048364174	-0.053536191	-0.141579911	-0.148416429	-0.188952606	-0.117315024	-0.185913463	-0.166865882	-0.114681723	-0.101656137	-0.036866098	-0.015025989	-0.05721996	0.016914705	0.081316081	0.115953224	0.265325061	0.341296701	0.407895336	0.430554146	0.421189786	0.416273636	0.406732377	0.389932243	0.336243894	0.241038834	0.158343211	0.035359564	-0.060937052	-0.091762431	-0.091167581	-0.114752116	-0.077556512	-0.04077289	0.023187539	0.041122733	0.086600866	0.080691937	0.019521504	-0.002549924	-0.149504296	-0.204130423	-0.26854721	-0.339794443	-0.395838687	-0.507869292	-0.433097922	-0.399407565	-0.346336859	-0.286514833	-0.170976057	-0.094443967	0.014499705	0.12952098	0.263378671	0.361961199	0.407249973	0.42954959	0.428989246	0.512503138	0.573360094	0.574733895	0.570174234	0.542100255	0.52948589	0.572823986	0.509616548	0.417020707	0.332614289	0.269753769	0.182262569	0.049725385	-0.001516773	-0.164645181	-0.159029065	-0.218069427	-0.193852924	-0.240171094	-0.191227982	-0.262410859	-0.251676591	-0.269508933	-0.257733189	-0.337601175	-0.385730542	-0.429461402	-0.466146306	-0.503872553	-0.563038582	-0.463967052	-0.454830851	-0.36537837	-0.24747762	-0.098229392	0.047167655	0.261527029	0.454327341	0.527719472	0.617687925	0.65793166	0.745470543	0.713535277	0.610682141	0.62096057	0.544246039	0.444383575	0.404366136	0.300368294	0.280534283	0.289456547	0.289674926	0.3099552	0.35575697	0.329756677	0.360361651	0.377575159	0.342626201	0.289434861	0.272413465	0.181796034	0.163351548	0.090665657	0.068679628	0.025851788	-0.027505518	-0.122135098	-0.168655366	-0.180215388	-0.321876931	-0.323509583	-0.350861798	-0.375039918	-0.427290382	-0.380430067	-0.33088351	-0.32129928	-0.366236835	-0.309977394	-0.323024183	-0.372425219	-0.362994947	-0.377087987	-0.409291893	-0.464618662	-0.507888559	-0.424447128	-0.424351834	-0.29354905	-0.21882645	-0.011293367	0.104823935	0.338090254	0.493940072	0.599467429	0.672064171	0.671513372	0.667852486	0.509347354	0.38369115	0.120751462	-0.112379982	-0.334400375	-0.513434449	-0.64668457	-0.682207841	-0.613281352	-0.46531087	-0.345491159	-0.110330507	0.111933709	0.230068098	0.433644926	0.532721142	0.472174212	0.503237776	0.413277852	0.196496963	0.136532448	-0.019479658	-0.034926632	-0.127692639	-0.041655799	-0.032665083	0.116717624	0.207480229	0.392861632	0.522586444	0.575573383	0.57425247	0.507493582	0.45054103	0.278323222	0.159056988	-0.081372661	-0.170513195	-0.268369202	-0.372970209	-0.440225922	-0.384347945	-0.290992307	-0.180746773	-8.67968E-05	0.150159941	0.300197051	0.375371885	0.53898911	0.541910406	0.599829495	0.612657306	0.589215796	0.544110139	0.504631607	0.425641714	0.358460826	0.352731006	0.258979347	0.262544852	0.232256401	0.129794809	0.134184117	0.096000633	0.1523085	0.15178568	0.207920324	0.201173242	0.229444908	0.269785918	0.261301684	0.193612801	0.165897649	0.088420603	0.050609537	-0.009688584	0.015080705	-0.071604999	-0.12209585	-0.066306924	-0.053402133	-0.05794724	-0.013574181	-0.08735848	-0.056576719	-0.045108173	-0.132084321	-0.17154713	-0.278657143	-0.349794678	-0.399467467	-0.46033339	-0.465483392	-0.461413463	-0.449082314	-0.403394334	-0.249494722	-0.131012416	-0.038831888	0.049316768	0.132075122	0.12053251	0.149381936	0.042955233	-0.035772619	-0.169461968	-0.210889843	-0.315918451	-0.398961839	-0.487338944	-0.527590881	-0.533159842	-0.470028691	-0.45276809	-0.414128328	-0.350409225	-0.294846481	-0.376192733	-0.319004811	-0.326421186	-0.391310006	-0.365967956	-0.342550915	-0.272562427	-0.1775628	-0.052527557	0.046338293	0.229280006	0.304017341	0.415393002	0.439472388	0.380988827	0.335681308	0.256095007	0.174546092	0.102632315	0.059236117	0.02746293	0.068964125	0.137467439	0.198584948	0.290845531	0.434816877	0.585279969	0.586712442	0.623689604	0.5648216	0.504050881	0.44993533	0.364278714	0.235059965	0.197933657	0.228365222	0.279285783	0.376133198	0.513152973	0.63057787	0.757381992	0.874551789	0.978321525	1.054144503	0.936557172	0.812739448	0.575867408	0.364678323	0.150315125	-0.107720236	-0.238078043	-0.286372733	-0.364378756	-0.302155147	-0.23839163	-0.056329679	0.031824376	0.235716358	0.240180144	0.321206391	0.293436853	0.219641582	0.034010301	-0.089334482	-0.219714098	-0.322400633	-0.325513981	-0.369510604	-0.315073828	-0.197004359	-0.089682591	-0.007944496	0.181509149	0.260444743	0.260382312	0.177541026	0.126517989	0.116758161	-0.031152717	-0.091971627	-0.187173389	-0.134310214	-0.092144392	-0.003400707	0.159131668	0.236895436	0.441983121	0.522666721	0.516757499	0.515408432	0.523233015	0.398029366	0.148329088	-0.035666827	-0.242448855	-0.437008594	-0.543562261	-0.627552497	-0.723616173	-0.746258572	-0.717249415	-0.633304877	-0.613935523	-0.49152305	-0.574986845	-0.55353486	-0.644176497	-0.642996555	-0.747754569	-0.888133672	-0.911110034	-0.914586296	-0.869658015	-0.751991067	-0.625113309	-0.484478631	-0.366254115	-0.241456786	-0.050316177	0.086851029	0.180488505	0.13775306	0.219256198	0.204059816	0.219763072	0.185578375	0.186723314	0.198404846	0.222101954	0.16777695	0.200873571	0.227309921	0.239481136	0.299061559	0.261635233	0.220583974	0.210427562	0.203500319	0.133512366	0.213780893	0.22898125	0.361866879	0.44121218	0.602146904	0.774755692	0.855143584	0.907766307	1.036111	1.052544532	1.077842698	0.950121463	0.82668458	0.738179332	0.629912257	0.514889536	0.456385851	0.37437423	0.336127361	0.274606686	0.25984009	0.242545916	0.251126454	0.218432005	0.155189424	0.071932983	0.087902323	-0.003584019	-0.071345508	-0.006256231	-0.04520746	0.049361765	0.057799505	0.11251143	0.184097374	0.273213686	0.381010697	0.358344412	0.410753665	0.357763388	0.259013884	0.154866144	-0.017172044	-0.198998202	-0.246177896	-0.408962077	-0.401656308	-0.472556364	-0.367147413	-0.36062863	-0.257540786	-0.161583489	-0.05273532	0.068712925	0.126619454	0.131077011	0.093642362	0.084641881	0.055541103	0.022223313	-0.045008003	-0.196362118	-0.25875039	-0.25845149	-0.328681505	-0.329488097	-0.3224359	-0.302252012	-0.277345298	-0.313729657	-0.264125579	-0.184089092	-0.143706098	-0.10956773	-0.023991904	-0.081980862	-0.060491576	-0.011654221	-0.081867274	-0.036499532	-0.14394483	-0.172387631	-0.135232785	-0.25380763	-0.236137546	-0.247556707	-0.328201688	-0.29617129	-0.357005551	-0.348093347	-0.358987717	-0.349669194	-0.439605115	-0.414229355	-0.408588028	-0.369452597	-0.239871208	-0.160551759	-0.084082163	0.014877122	0.206371009	0.276004608	0.42795972	0.566329929	0.614650629	0.588570045	0.594384887	0.495923843	0.432469159	0.298212085	0.118184007	-0.027656734	-0.101320171	-0.222665879	-0.229725245	-0.173485848	-0.106661959	-0.07338401	0.101043744	0.190008335	0.254076274	0.326697768	0.463322288	0.448501497	0.428673067	0.484298303	0.423371203	0.412366746	0.423834254	0.475560885	0.408779757	0.492704181	0.527941331	0.481579398	0.455734372	0.39870643	0.341249557	0.235375353	0.113670847	0.001163109	-0.146473868	-0.23471664	-0.335406439	-0.306477232	-0.232613728	-0.148049971	0.022408824	0.17033143	0.278325118	0.33496199	0.411008391	0.471568091	0.432834607	0.331256778	0.146357971	-0.004182845	-0.165780742	-0.264324108	-0.434225948	-0.439738841	-0.393261983	-0.248456557	-0.104723755	0.045364726	0.256506944	0.451745446	0.654451405	0.791328066	0.842894862	0.826759123	0.768164687	0.760264374	0.609620127	0.478961047	0.307438747	0.260823791	0.132298437	-0.02434948	-0.098213171	-0.252097468	-0.305573178	-0.359807959	-0.420048701	-0.501956975	-0.52438661	-0.507015668	-0.591227605	-0.515286677	-0.477056227	-0.391312309	-0.333050137	-0.245167312	-0.112298189	-0.09968043	0.062662626	0.065081825	0.079796786	0.125400862	0.097854425	0.091692359	0.067927612	-0.063506692	-0.076741918	-0.138613711	-0.21873104	-0.190021312	-0.216163512	-0.226241054	-0.186246022	-0.213928966	-0.235104791	-0.212962624	-0.143792471	-0.117360629	-0.160951799	-0.086813286	-0.073124597	-0.093138489	-0.102606521	-0.021604756	-0.030319787	-0.026335203	-0.013346915	-0.030129246	-0.038226431	-0.007700593	-0.017961215	-0.051959441	-0.000783616	-0.046036097	-0.028010419	0.007450262	0.057609965	-0.016766944	-0.008022602	-0.040108969	-0.120299937	-0.13311813	-0.124762327	-0.152363922	-0.177827353	-0.147701139	-0.02904389	0.042314991	0.109680945	0.217835436	0.344190767	0.425709723	0.511242972	0.501860898	0.542293904	0.479373645	0.413055564	0.308661166	0.152671825	0.091391384	0.002362717	0.025474553	0.034011013	0.048285803	0.095224713	0.185304901	0.274025728	0.400525115	0.491195014	0.586256027	0.683497605	0.655291738	0.663930554	0.658246048	0.617094614	0.655709768	0.632361435	0.530424582	0.557016619	0.525461822	0.524263678	0.402728812	0.39193355	0.330479408	0.246468788	0.101134268	-0.011096182	-0.114992508	-0.262603783	-0.310903803	-0.392958666	-0.319740185	-0.352622778	-0.297316731	-0.136986365	-0.070404297	0.0355463	0.104876163	0.187631134	0.2278518	0.185968779	0.144138912	0.052079874	-0.05550665	-0.155390283	-0.266371454	-0.351740341	-0.395563618	-0.496104625	-0.414766941	-0.402749353	-0.370545389	-0.329791702	-0.191427392	-0.174371568	-0.095304623	0.01881809	0.021659563	0.082263844	0.068355178	0.091961806	0.019960221	-0.010142389	-0.02155638	-0.083850521	-0.201042272	-0.194775898	-0.30293549	-0.240147408	-0.272317684	-0.243467113	-0.235018863	-0.136014918	-0.032320941	0.047982037	0.114891252	0.128849872	0.173951216	0.192962837	0.149489054	0.146664821	0.073593367	0.000601881	-0.045816855	-0.14540578	-0.159140745	-0.203822123	-0.184874117	-0.21154901	-0.177288588	-0.147230169	-0.080333659	-0.155345424	-0.21273152	-0.252968414	-0.445897619	-0.548159891	-0.701829034	-0.840846799	-0.943689213	-0.969611665	-0.925860912	-0.70041972	-0.492568702	-0.061758541	0.285335439	0.683146067	1.095301015	1.410961635	1.6983073	1.811512143	1.848799884	1.688790265	1.52071673	1.280463332	0.890805807	0.613828773	0.27574115	0.028393534	-0.113956862	-0.176249388	-0.201697822	-0.014245376	0.057191786	0.254154604	0.396172639	0.554777248	0.615141313	0.626424268	0.592304915	0.489650731	0.379192316	0.148120583	-0.04474556	-0.164640143	-0.30358696	-0.442712821	-0.444953433	-0.486383033	-0.477615117	-0.356142214	-0.255168512	-0.091172954	-0.019320794	0.110903665	0.074286197	0.099268646	0.140694585	0.077114452	0.018894906	-0.086717021	-0.164899092	-0.304970034	-0.373593198	-0.476931598	-0.540870957	-0.508735218	-0.512079611	-0.421396581	-0.41339077	-0.321752223	-0.210252249	-0.067540436	-0.055888899	0.118365438	0.181281654	0.257774083	0.359548183	0.49390126	0.514217346	0.61540235	0.589265424	0.683564319	0.618773802	0.571491513	0.53189628	0.482070973	0.360733346	0.261491242	0.10373637	-0.125832892	-0.24071603	-0.514424502	-0.69437246	-0.827230234	-0.928444116	-1.029010857	-1.019078519	-1.019061742	-0.884063575	-0.824930672	-0.592861189	-0.522267158	-0.308839136	-0.195728237	-0.08951078	-0.004142016	0.13602702	0.181161969	0.121757958	0.141470496	0.207985482	0.208624389	0.271157256	0.321693314	0.353379146	0.528584811	0.679597557	0.829689667	0.915850839	1.004716018	1.140558249	1.146588756	1.209838446	1.146338878	1.12927546	0.959742789	0.830526941	0.660173076	0.540024988	0.303945793	0.254742668	0.093575233	0.000903597	-0.116352555	-0.115516593	-0.234716773	-0.26195584	-0.196992216	-0.25817406	-0.262132892	-0.276068298	-0.323222756	-0.379019358	-0.474541365	-0.571402548	-0.635203349	-0.749331029	-0.762573675	-0.864745253	-0.794144824	-0.733297327	-0.689668815	-0.551837263	-0.487081081	-0.262506115	-0.160513494	-0.040599145	0.131927645	0.243173582	0.332683872	0.264080887	0.237613987	0.168176797	0.086013573	-0.015442282	-0.058310653	-0.187648578	-0.232427327	-0.274945886	-0.222486572	-0.267282025	-0.146998524	-0.075621757	-0.00508701	0.068325256	0.181868329	0.256925778	0.262062115	0.246351741	0.197166066	0.178228906	0.169887567	0.108724583	0.05814579	-0.006626276	-0.031658788	0.003992946	0.007832911	0.077680931	0.159869894	0.266445766	0.398528311	0.469875436	0.615866946	0.819873981	0.914310472	0.971602987	1.084037124	1.111964861	1.076133531	1.092017702	0.995660218	0.910635453	0.677665847	0.574547101	0.345823223	0.130664902	0.01007613	-0.163140301	-0.379197802	-0.510867579	-0.584596887	-0.642241123	-0.613637687	-0.555958045	-0.511142237	-0.516147952	-0.406872605	-0.385496334	-0.240902378	-0.157273891	-0.08491116	0.061388459	0.120801733	0.201784155	0.363229952	0.463981342	0.497169217	0.534306785	0.606777467	0.538847276	0.559582154	0.495037439	0.400496303	0.290483644	0.137555226	0.0453714	-0.057535033	-0.148594893	-0.179598813	-0.231467458	-0.244926116	-0.278181825	-0.249352496	-0.271141482	-0.339006142	-0.370366014	-0.452555693	-0.48886545	-0.451595216	-0.563351114	-0.568948988	-0.511626706	-0.433956182	-0.419183919	-0.311144425	-0.234229335	-0.106176878	-0.104766074	-0.049435978	-0.079079721	-0.037086721	-0.10411041	-0.148608551	-0.299992926	-0.399041589	-0.398569934	-0.50908316	-0.551573479	-0.516002698	-0.433054909	-0.296888079	-0.205548137	-0.148381307	-0.008008237	0.083519714	0.132962068	0.249089311	0.246309724	0.291023747	0.206567995	0.16565511	0.179230112	0.108667399	0.024914521	-0.110261204	-0.158125529	-0.223359024	-0.33308252	-0.280711202	-0.303188079	-0.323273625	-0.216563958	-0.05350131	0.024736949	0.21227331	0.458028955	0.753430379	0.996013493	1.164488317	1.394079849	1.526310664	1.639902536	1.60980578	1.533826496	1.457093988	1.309012116	1.079979088	0.827123852	0.635784531	0.382846305	0.24819252	0.210303442	0.134665931	0.222519302	0.261032673	0.458798874	0.558557773	0.772818393	0.885512535	0.940562966	0.979544407	0.910307332	0.831855829	0.657771423	0.349119263	0.043909601	-0.307661445	-0.636789364	-0.947559459	-1.165580351	-1.370058564	-1.455544701	-1.565350453	-1.447350887	-1.347640928	-1.162487366	-0.96242886	-0.724808766	-0.517643304	-0.407203695	-0.280671573	-0.165486989	-0.192718088	-0.168831511	-0.216094164	-0.288719173	-0.349642341	-0.447674578	-0.453107638	-0.397486944	-0.392341606	-0.341569328	-0.328328838	-0.266590318	-0.225962997	-0.189511828	-0.229320433	-0.273691512	-0.272091365	-0.341221088	-0.340019232	-0.311197212	-0.245607039	-0.173681101	0.014775918	0.209888832	0.484081914	0.643420165	0.842494165	0.945258016	1.000544047	0.97391035	0.90600626	0.723161569	0.446225488	0.187268843	-0.063304995	-0.280718892	-0.455240333	-0.6083277	-0.518854238	-0.456103576	-0.22623572	-0.06168818	0.183791557	0.501783749	0.670876727	0.874448709	0.960455089	0.942638396	0.936627994	0.729222931	0.60658681	0.404223414	0.270486778	0.115392006	-0.087325342	-0.200830129	-0.180342344	-0.221629102	-0.270272772	-0.279850048	-0.188338263	-0.164721335	-0.179521062	-0.116975871	-0.031061464	-0.026240741	0.007575241	0.114540682	0.214688524	0.294350787	0.300200438	0.356533783	0.373708709	0.439493382	0.429175371	0.387910478	0.3166715	0.182054645	0.157386214	0.030887981	0.033408178	-0.014732399	-0.116861917	-0.117935102	-0.096298721	-0.046759493	0.070712303	0.19224249	0.357389182	0.497821396	0.544563071	0.628582548	0.651945032	0.615718525	0.458616168	0.333149724	0.140336109	-0.065570864	-0.235813103	-0.275251037	-0.350396746	-0.244425691	-0.199418845	-0.021163514	0.156978912	0.359363791	0.479478166	0.524442273	0.500540517	0.323532236	0.111111785	-0.161708179	-0.41335702	-0.746197105	-0.945632663	-1.024076201	-1.087535504	-1.03118663	-0.943355192	-0.752367308	-0.469569079	-0.232716257	-0.030252484	0.057205282	0.2395125	0.246446155	0.262796734	0.332744732	0.234844248	0.321034586	0.371375264	0.452595205	0.47742453	0.578111646	0.72474767	0.836287771	0.832212539	0.853020318	0.785884115	0.67906762	0.540010216	0.328910851	0.163722404	0.127536893	-0.04643226	-0.076755243	-0.131933771	-0.131075988	-0.156124186	-0.13795435	-0.129451078	-0.200858867	-0.297946298	-0.378419253	-0.437544235	-0.458973056	-0.469544003	-0.378467015	-0.356437029	-0.218222507	-0.024610107	0.155394926	0.219534478	0.391646418	0.372678493	0.39110511	0.293201406	0.226168791	0.111045069	-0.071720107	-0.21271417	-0.203739812	-0.226790626	-0.248593269	-0.13492038	-0.061474998	-0.010846436	0.084837664	0.060473465	-0.012034769	-0.058668169	-0.167227334	-0.274845668	-0.439720056	-0.52180223	-0.464485146	-0.472258084	-0.364745482	-0.20932959	0.047585626	0.19007669	0.462019968	0.533564992	0.652529989	0.723411705	0.638314115	0.475337579	0.308572229	0.207623034	0.041275776	-0.145768448	-0.176026293	-0.154870684	-0.072333935	0.024118395	0.156869865	0.306566655	0.434525751	0.609546647	0.653958604	0.797618067	0.854832362	0.861303314	0.813543403	0.770807196	0.739857741	0.683391409	0.682086913	0.562618707	0.469868561	0.405609078	0.336389909	0.229358891	0.223234475	0.123873627	0.115971541	-0.006634673	-0.026956316	-0.08521427	-0.063197117	-0.210970132	-0.302958716	-0.370566703	-0.542952171	-0.763428001	-0.916786778	-1.096477032	-1.240269401	-1.229756423	-1.095625422	-0.858232673	-0.624200038	-0.252282712	0.164956	0.628566763	0.966132685	1.170082078	1.26281457	1.200464896	1.01310572	0.583648508	0.157762376	-0.344121892	-0.769631503	-1.183831842	-1.374113756	-1.493320099	-1.504128123	-1.305567319	-1.018502533	-0.65925427	-0.286672916	-0.016893556	0.184622388	0.335851834	0.418745104	0.259313632	0.230844689	0.061986678	-0.12444897	-0.235654358	-0.339805926	-0.33456525	-0.245156835	-0.151710395	-0.122378878	-0.05314025	0.032386878	0.021979759	-0.03676322	-0.094658722	-0.22879464	-0.310763096	-0.38457568	-0.312041445	-0.297277457	-0.184505396	0.003315056	0.207779039	0.460603746	0.667134058	0.825779362	1.012899287	1.093346435	1.089006232	1.124317846	1.082071215	1.095621188	1.132114637	1.207166654	1.33154927	1.389316225	1.516678505	1.547146028	1.504048729	1.448692814	1.28097184	1.019712305	0.629914186	0.309913795	-0.045309071	-0.406759639	-0.613600586	-0.798277494	-0.85839141	-0.891331252	-0.849037782	-0.666571116	-0.522147459	-0.410228452	-0.366474669	-0.202815263	-0.227606939	-0.188798587	-0.223485202	-0.183086646	-0.201145126	-0.232670639	-0.162313496	-0.119340911	-0.038165861	-0.082120159	-0.078534352	-0.084853772	-0.179988497	-0.265963607	-0.340050829	-0.466001433	-0.562435667	-0.54964312	-0.536391933	-0.427263015	-0.210702104	-0.029201215	0.247209195	0.383518585	0.61610197	0.598863211	0.575744799	0.514638169	0.256025491	0.039874142	-0.274880949	-0.561785359	-0.729426007	-0.917338639	-1.03606504	-1.021460472	-0.951902813	-0.781223826	-0.644321014	-0.502421268	-0.322274039	-0.310638762	-0.207187668	-0.201229947	-0.172655693	-0.093063746	0.028097407	0.151845805	0.429745862	0.65473955	0.939749409	1.300906418	1.548351713	1.752636146	1.847120397	1.736489138	1.476837952	1.163383224	0.636481146	0.178579022	-0.428189391	-0.881826474	-1.323223627	-1.585744911	-1.649223194	-1.636430164	-1.516268942	-1.207645993	-0.907865375	-0.586713872	-0.312509267	0.01886015	0.134140769	0.297227506	0.267778874	0.323089847	0.245289298	0.222350878	0.237637614	0.313346691	0.459196635	0.601843302	0.778794334	0.84833469	1.019121639	1.071198669	1.111005809	1.168412268	1.003171516	0.871652416	0.724638025	0.637491387	0.510578979	0.397801602	0.271334387	0.317557235	0.308227646	0.347039803	0.434951105	0.48672595	0.489381388	0.428548412	0.269486726	0.167595837	-0.020077644	-0.156642979	-0.377904558	-0.429897694	-0.512633042	-0.509249942	-0.484261512	-0.304277026	-0.190381324	-0.038851439	0.080173927	0.200393283	0.153868562	0.158381453	0.044811471	-0.104169036	-0.373738071	-0.501103271	-0.684123836	-0.844613034	-0.976581013	-0.904399045	-0.840578655	-0.706000046	-0.568921312	-0.451127147	-0.20012482	-0.083470646	-0.013462554	-0.004144143	-0.013714122	-0.123656568	-0.234124542	-0.344492041	-0.468160842	-0.470317624	-0.449056847	-0.460631931	-0.315877709	-0.162903884	0.082744431	0.22389974	0.350309543	0.538592563	0.575701437	0.693681419	0.599688235	0.595279139	0.461530849	0.380035065	0.280592734	0.238952622	0.107245583	0.137717215	0.01630261	0.0605782	0.020652724	0.047616071	0.072123849	0.031694292	0.021733524	0.079957309	0.183111038	0.162443598	0.279637175	0.475501258	0.634242106	0.792447208	0.945772834	1.112112092	1.154412174	1.224170706	1.158596869	1.146128746	0.947949054	0.801011635	0.590191245	0.367044224	0.162222679	-0.009797519	-0.154145445	-0.221143841	-0.304239188	-0.346771218	-0.335060166	-0.373123776	-0.359177098	-0.41657335	-0.435141907	-0.57431226	-0.671736066	-0.764869115	-0.880153813	-1.029220534	-1.137888685	-1.241047122	-1.299238619	-1.28982479	-1.322095841	-1.14863139	-1.084918498	-0.898084933	-0.619499977	-0.382044817	-0.095721306	0.175380078	0.464688417	0.676216506	0.828530633	1.040659402	1.097057629	1.069698258	0.951121556	0.767565787	0.58212765	0.350407313	0.177027132	-0.071400922	-0.22068066	-0.286237195	-0.356736772	-0.282744613	-0.150618991	0.044118434	0.283647647	0.544813503	0.684772324	0.910653802	0.957160849	1.080689277	1.034313423	0.951980288	0.841483019	0.72115506	0.478189881	0.351176805	0.137898539	-0.007009607	-0.117760212	-0.193292497	-0.245083657	-0.213742826	-0.10753287	-0.090849535	0.003832704	0.132350094	0.179637104	0.296166173	0.339632409	0.39988604	0.334635157	0.255715958	0.252370069	0.061103102	-0.108740737	-0.243199376	-0.461969583	-0.55673068	-0.699403785	-0.861177574	-0.836211127	-0.822768639	-0.811280987	-0.761975223	-0.644710875	-0.47793895	-0.395636587	-0.2645955	-0.09409909	0.042928556	0.16736532	0.218826808	0.308570645	0.493723578	0.557190564	0.742362781	0.817519478	0.853174716	0.938580622	0.978804776	0.835130829	0.799310179	0.578660748	0.366380439	0.13000027	-0.176955759	-0.376096354	-0.613901235	-0.74017022	-0.789880924	-0.822852385	-0.778530666	-0.716416988	-0.622459898	-0.42483473	-0.35575836	-0.280097416	-0.26266403	-0.268275865	-0.198095731	-0.253489348	-0.22296058	-0.064185948	0.035797325	0.158231893	0.304380899	0.556169028	0.647551261	0.799437844	0.764402556	0.794261475	0.652089046	0.480759392	0.257066735	-0.079227852	-0.239268132	-0.43995626	-0.581640912	-0.513426674	-0.491739672	-0.283179382	-0.115628113	0.182874486	0.360196006	0.589038045	0.707755405	0.747353775	0.702534945	0.63387741	0.634277011	0.475646041	0.37619806	0.355256352	0.251111487	0.291580954	0.386159158	0.44851054	0.502450204	0.517867678	0.57028242	0.545984595	0.399576611	0.331995539	0.218119634	-0.012206821	-0.163040653	-0.279163248	-0.335329263	-0.415541073	-0.526103039	-0.542869492	-0.504599786	-0.513640138	-0.556934852	-0.525977326	-0.482501104	-0.494867925	-0.422799064	-0.439169104	-0.357406112	-0.293446205	-0.29787564	-0.206280405	-0.124923756	-0.129663018	-0.167003229	-0.241921569	-0.404766939	-0.580065996	-0.693273194	-0.805106744	-0.823769545	-0.788974106	-0.649758413	-0.463793661	-0.229371779	0.069425895	0.279994326	0.576158125	0.859862512	0.938004674	1.07936306	1.022641034	0.98421606	0.817312544	0.686389471	0.578535447	0.465245813	0.445919121	0.412412079	0.402855514	0.49775493	0.546259985	0.595682042	0.542742094	0.455522226	0.346672108	0.242075928	0.123237867	-0.002100438	0.049199213	0.017462937	0.093646293	0.262105827	0.423254043	0.634597695	0.789432858	0.919721788	0.91100554	0.920240903	0.756700787	0.46603731	0.237633032	-0.128335527	-0.379575139	-0.572534685	-0.763680249	-0.77304787	-0.700554358	-0.572940413	-0.457964696	-0.322796571	-0.138850184	-0.023510356	-0.021952364	-0.129883319	-0.269229312	-0.381032822	-0.486062446	-0.641108275	-0.682789326	-0.594606761	-0.469825268	-0.324567731	-0.192836306	0.065702264	0.21799718	0.270269802	0.311505385	0.278344032	0.137564246	-0.029288684	-0.172802069	-0.423551749	-0.470035471	-0.561998067	-0.542579905	-0.476383581	-0.35086439	-0.13672873	-0.046588146	0.102794277	0.197944041	0.117016384	0.074748846	-0.081236597	-0.116920444	-0.248064763	-0.380858793	-0.361285873	-0.381684064	-0.328118655	-0.151875408	-0.050390315	0.11803849	0.279804154	0.374386214	0.329873562	0.319665742	0.241053283	0.193298277	0.07832364	0.031331392	-0.034356685	0.037158308	0.076167537	0.222386669	0.361351401	0.570976569	0.659891952	0.733224396	0.738351854	0.701552392	0.640858585	0.549677324	0.436910043	0.356960645	0.399656808	0.460430083	0.563065073	0.682144476	0.863612597	0.95278403	1.077013442	1.070033981	1.086296511	0.98004635	0.755290599	0.408250572	0.172647501	-0.12130178	-0.395162534	-0.606761319	-0.685873621	-0.719606486	-0.764270264	-0.698772686	-0.539925564	-0.40821543	-0.401942279	-0.331137512	-0.346619782	-0.360641094	-0.358969581	-0.464222181	-0.54698366	-0.525471858	-0.494967834	-0.451129416	-0.274803369	-0.165177171	0.05018884	0.242291065	0.369823059	0.490773222	0.599562734	0.621866384	0.586632433	0.545489222	0.432444763	0.304766887	0.205944377	0.039003711	-0.05163765	-0.158465843	-0.220269231	-0.282706407	-0.29380747	-0.345052675	-0.351427013	-0.484579927	-0.506096849	-0.508834743	-0.457516738	-0.53004676	-0.456738701	-0.386993093	-0.350330756	-0.325338681	-0.18764385	-0.210140457	-0.134476797	-0.116852633	-0.035981165	-0.021570133	-0.11326716	-0.128125429	-0.07690619	-0.073608097	-0.055738461	0.03427864	0.086295562	0.260899695	0.321415753	0.499605146	0.715477992	0.837454285	0.921504614	0.95309782	0.914822684	0.888972723	0.802944287	0.621742959	0.460796829	0.282651027	0.111110705	-0.006836447	-0.086123225	-0.024154064	-0.003054292	0.1866352	0.320331366	0.587589858	0.686448867	0.873288331	0.974859615	1.002251505	0.829940919	0.71354056	0.448482265	0.065333788	-0.29946057	-0.63671943	-0.972079085	-1.273268666	-1.408420809	-1.510818997	-1.515827049	-1.333086244	-1.123583332	-0.901665074	-0.665883121	-0.436720273	-0.234209149	-0.028822479	0.069938045	0.147317971	0.156496759	0.116452676	0.06194286	-0.000766771	-0.009086769	-0.074212213	-0.030254607	0.028130879	0.085398938	0.168264144	0.21660346	0.326065444	0.435238762	0.496537351	0.591075514	0.660343341	0.724360764	0.78804594	0.851791899	0.858207749	0.918555863	0.944410853	1.003261609	0.925024164	0.824409453	0.705558925	0.599419288	0.497185561	0.372886955	0.208943129	0.16635624	0.120164094	-0.004327058	-0.096860312	-0.123906715	-0.201563592	-0.250244613	-0.256858482	-0.352862787	-0.517146973	-0.541525042	-0.658123994	-0.695944723	-0.720661786	-0.659425689	-0.580039289	-0.452432577	-0.323902284	-0.186800755	-0.071135549	0.043086101	0.058984812	0.024560062	-0.069986802	-0.158561958	-0.314550596	-0.437813336	-0.473508877	-0.47290314	-0.440652682	-0.363586599	-0.249575576	-0.084759605	0.078810617	0.161310696	0.240558309	0.284350852	0.269892694	0.150919087	0.101852835	-0.036837597	-0.043416984	-0.085630123	-0.03567866	0.133598449	0.293964787	0.580398917	0.851132211	1.075134111	1.351710669	1.391245158	1.421664724	1.31590055	1.171324524	0.850314042	0.495239074	0.124602161	-0.146823157	-0.523394261	-0.717681201	-0.861713576	-0.981917009	-0.915141309	-0.79086987	-0.654904177	-0.484022193	-0.27627007	-0.045589771	0.229929125	0.395911634	0.539189613	0.660205561	0.668080672	0.664128148	0.500101033	0.352535486	0.089373781	-0.215340585	-0.466675998	-0.867653097	-1.156520964	-1.402134139	-1.517167292	-1.568649675	-1.495134586	-1.25750139	-0.884154375	-0.503082564	-0.136261192	0.335152209	0.669570957	0.892005666	1.02392407	0.925806665	0.798142345	0.592651652	0.300152468	-0.03867517	-0.272263546	-0.378732033	-0.5146961	-0.376408213	-0.280238968	-0.072953723	0.222352354	0.520431097	0.669163508	0.836104774	0.894358873	0.819457601	0.777851843	0.57155116	0.356685193	0.162515524	0.064982409	-0.03196773	0.008603881	0.050246766	0.138350263	0.280861441	0.464580847	0.596532276	0.616719072	0.709074909	0.674885917	0.680942515	0.636755199	0.483477276	0.442131063	0.422394723	0.383877993	0.40111578	0.380146844	0.371902697	0.367954736	0.402947885	0.30852439	0.112367664	-0.025133877	-0.193280359	-0.345821048	-0.519097331	-0.636200232	-0.667494867	-0.661796153	-0.663005014	-0.512243557	-0.364237574	-0.255949926	-0.067170772	0.093988517	0.213164912	0.298264581	0.377281303	0.377333808	0.413024473	0.369490552	0.242140745	0.128303595	0.0565369	-0.013348244	-0.20411139	-0.356890322	-0.472828964	-0.597543151	-0.800491886	-0.862872541	-0.947501408	-1.052184695	-1.057591587	-1.040942033	-0.986960335	-0.941988963	-0.746489845	-0.584229606	-0.465682145	-0.300395694	-0.087636924	0.025062341	0.090084357	0.087988385	0.10025044	0.156305752	0.124180213	0.167618769	0.225449335	0.336862429	0.43558719	0.551011236	0.676847793	0.807606292	0.861537649	1.042653661	1.124843118	1.08078818	1.063272078	1.035735525	0.907257833	0.802953495	0.650889451	0.381202479	0.146090612	-0.086466258	-0.287413049	-0.507646006	-0.665895998	-0.793381681	-0.85373503	-0.872792566	-0.807314531	-0.638717886	-0.532850948	-0.304530555	-0.02904843	0.252388054	0.483222919	0.734154075	0.864921402	1.012990493	1.000283514	0.932320885	0.923570105	0.745572463	0.616986304	0.428170316	0.304472178	0.175915989	0.054987285	-0.015512919	-0.00946301	-0.062051525	-0.00648027	-0.019272212	-0.005255714	0.005983768	-0.109074988	-0.174926657	-0.175890206	-0.336663106	-0.366336975	-0.377470055	-0.439006304	-0.492138972	-0.453988634	-0.41353694	-0.318873601	-0.226477503	-0.166998397	-0.068502954	0.070032958	0.125750712	0.200737263	0.310906376	0.363688653	0.35605351	0.281273711	0.281992202	0.289104237	0.136492928	0.135692634	0.02156321	-0.051329765	-0.089470149	-0.120103513	-0.096681329	-0.146306315	-0.130208315	-0.104366763	-0.005489146	-0.061379581	-0.062070412	-0.085628369	-0.056519657	-0.151999792	-0.148192298	-0.179677794	-0.246053218	-0.169248869	-0.15976146	-0.04588722	0.074086285	0.22539124	0.353427958	0.488853997	0.644664089	0.698566203	0.753206005	0.715534377	0.601766623	0.471820459	0.286591961	0.137274718	-0.124572854	-0.272041499	-0.453459342	-0.555750062	-0.614064417	-0.573599693	-0.508552143	-0.433932945	-0.413617019	-0.300671748	-0.199206028	-0.063166836	-0.042177957	0.075132771	0.093966103	0.142164791	0.15597091	0.202551391	0.17075795	0.152246304	0.134895415	0.192691361	0.227411334	0.214410787	0.223796885	0.171693109	0.182819883	0.152740633	0.086979515	-0.068463323	-0.14639088	-0.210937589	-0.256906279	-0.27002499	-0.253120148	-0.254990157	-0.206160969	-0.172807008	-0.10216863	-0.042662236	-0.027367577	-0.025855826	0.005549693	-0.116550386	-0.1258795	-0.258198019	-0.319834816	-0.412128224	-0.531893041	-0.571451611	-0.713597412	-0.692409086	-0.654852773	-0.573287877	-0.517255188	-0.409173685	-0.25608556	-0.07638933	0.044282779	0.253327345	0.412877092	0.459887727	0.590014761	0.553241679	0.58286141	0.573869625	0.463285097	0.440460636	0.319644079	0.258462935	0.201310083	0.18394631	0.136594963	0.16455399	0.170998268	0.207629246	0.170699084	0.19951923	0.227997406	0.240661726	0.204410628	0.144983514	0.191153284	0.136771517	0.093238552	0.148348859	0.154466005	0.15629516	0.167445497	0.24034976	0.299539419	0.291437107	0.328886013	0.348755509	0.311350232	0.29357897	0.297911934	0.241158719	0.224118828	0.121102635	0.085733716	0.067109742	0.063916465	0.06370355	0.06156952	0.018819219	0.062572901	-0.017443006	-0.058282219	-0.106258238	-0.089114474	-0.142919558	-0.209415618	-0.224715014	-0.155771642	-0.166147535	-0.105234397	-0.089340058	-0.018643641	0.034113327	-0.024634245	0.012792303	-0.02037297	-0.022686127	-0.004067866	-0.130854124	-0.216555353	-0.291119419	-0.338816183	-0.307286577	-0.394797594	-0.437537946	-0.348543215	-0.366264081	-0.321367385	-0.269243897	-0.244053292	-0.223720679	-0.092275591	-0.063093826	-0.036422853	0.00831768	0.149209174	0.151901378	0.225373975	0.334167026	0.448078707	0.483172748	0.567060591	0.593091426	0.675842657	0.636640415	0.621168016	0.504082083	0.401598775	0.313326954	0.230972586	0.039959956	-0.078753705	-0.129006787	-0.231752503	-0.323205584	-0.394386053	-0.332587159	-0.35515416	-0.27142175	-0.225441561	-0.20432766	-0.146562571	-0.090617746	-0.005866271	0.076817508	0.091143852	0.142367466	0.160556191	0.226505606	0.220953319	0.108421947	0.073288759	0.036166225	0.051388678	-0.074896488	-0.111882481	-0.146766048	-0.118631332	-0.14323707	-0.122819996	-0.02085673	0.077806426	0.102697047	0.204928394	0.336616564	0.447372375	0.446208433	0.481663234	0.602427463	0.615538104	0.525287734	0.563484933	0.512840492	0.416553322	0.363524739	0.342251081	0.351376561	0.306928733	0.279562535	0.215332675	0.282695979	0.264619	0.298324134	0.281030403	0.264850777	0.190737128	0.103433264	-0.016411962	-0.132514587	-0.292309148	-0.546742962	-0.636196154	-0.860647757	-0.976205288	-1.053253112	-1.048546948	-1.075454463	-0.964006719	-0.835744372	-0.623642511	-0.404009682	-0.220740418	-0.009427981	0.128490187	0.314624391	0.359387945	0.443120134	0.488263802	0.45954182	0.429490346	0.442432109	0.348097214	0.360684835	0.353816985	0.338775683	0.289049344	0.348743087	0.245764842	0.224787157	0.185628099	0.162381564	0.015760902	-0.042095546	-0.065385055	-0.060191667	-0.077485687	0.013633218	0.045441758	0.135188899	0.288151821	0.406210905	0.478052151	0.520884915	0.522042925	0.539499022	0.361063295	0.224257648	0.028264602	-0.147583814	-0.35411018	-0.48095372	-0.622076701	-0.659291628	-0.627438939	-0.663687017	-0.562787525	-0.489270234	-0.370208945	-0.355629006	-0.252097301	-0.23996602	-0.124840964	-0.129886423	-0.036943006	0.085240108	0.129821865	0.351628044	0.514582178	0.637514483	0.794191355	0.911657588	0.96670038	0.985052698	0.964532075	0.816394785	0.688114222	0.481129152	0.237619284	0.092370331	-0.124071591	-0.269581455	-0.28183759	-0.335208908	-0.304944342	-0.267859499	-0.133577928	-0.135442389	0.000132994	-0.064441872	-0.066420793	-0.094792643	-0.124220723	-0.199334431	-0.313649833	-0.422087159	-0.385968332	-0.442692649	-0.317916014	-0.208097109	-0.090246798	0.102916211	0.248520205	0.478610925	0.598234518	0.699356533	0.762296288	0.851203699	0.846954086	0.726922863	0.627718457	0.545575283	0.381293025	0.102676864	-0.022289353	-0.219184212	-0.427924564	-0.552901774	-0.731023211	-0.789117369	-0.762762008	-0.676845322	-0.6358678	-0.456703653	-0.293053565	-0.055441353	0.145349294	0.244583378	0.463782042	0.487501238	0.555310672	0.438571741	0.423863452	0.234634572	0.117766941	-0.002559476	-0.183404435	-0.239320145	-0.319464621	-0.421195029	-0.416870535	-0.351430198	-0.341704094	-0.242243127	-0.211855235	-0.149108725	-0.105658582	-0.032919957	-0.003871216	0.053434326	0.026228106	0.145426085	0.164766274	0.263981574	0.421358062	0.564274453	0.593318141	0.646692854	0.739119718	0.782401701	0.705844582	0.554065413	0.463910211	0.280034484	0.157774328	-0.016291451	-0.229711614	-0.346974815	-0.421957574	-0.459002333	-0.504720411	-0.445508056	-0.346346144	-0.311254692	-0.157543379	-0.094029389	-0.013737438	0.11857908	0.168873111	0.210996846	0.17047037	0.259575893	0.254772712	0.167734632	0.19849778	0.156594911	0.11953487	0.010472058	0.043707374	-0.038270427	-0.046878016	-0.114970074	-0.106598649	-0.16971152	-0.201623735	-0.106653945	-0.162549537	-0.142875471	-0.070388556	-0.057871112	-0.064259926	-0.077974709	-0.090987567	-0.064462005	-0.076878374	-0.004505159	-0.041200944	-0.005218012	0.07864996	0.152493464	0.252590343	0.326060886	0.425342843	0.494955402	0.594542953	0.683111526	0.69141463	0.624766434	0.587507261	0.470329148	0.454924383	0.38533906	0.2260427	0.194896893	0.190195991	0.115488481	0.093436985	0.139252899	0.111682782	0.092411605	0.044642606	0.101797364	0.079877121	0.025316045	-0.034944216	-0.116100443	-0.195385266	-0.228283404	-0.214437215	-0.210489662	-0.302579901	-0.308619062	-0.273791123	-0.238064089	-0.273521693	-0.195182447	-0.260169682	-0.217136336	-0.20207955	-0.25746073	-0.238221876	-0.196576773	-0.108562316	-0.109426973	-0.093026226	-0.007372564	0.069384833	0.161070414	0.207156267	0.282814872	0.229326454	0.309721138	0.177724084	0.167293051	0.080199093	0.05119404	-0.104526892	-0.215640478	-0.272099695	-0.298321489	-0.303797133	-0.245090829	-0.240245447	-0.226874408	-0.09770649	-0.011131908	0.109286264	0.1502186	0.277018654	0.286240035	0.373508575	0.338089299	0.408199635	0.327822312	0.342800042	0.35920183	0.428406433	0.404674058	0.39254656	0.394452203	0.364498404	0.350423455	0.362425502	0.259181772	0.143496947	0.007126595	-0.157699925	-0.239786328	-0.452294876	-0.56928131	-0.636505028	-0.684939217	-0.763818749	-0.68599758	-0.58688663	-0.417637484	-0.265329747	-0.072677911	0.113051683	0.360306263	0.448670366	0.606982102	0.701467676	0.628071649	0.639386795	0.53862876	0.417089991	0.367819056	0.142053584	0.071336182	-0.100233613	-0.177453841	-0.197101009	-0.289805345	-0.306288957	-0.263170397	-0.197790943	-0.104276598	0.051994015	0.116953707	0.281071963	0.394921953	0.501979822	0.495701869	0.509260499	0.529147661	0.382399661	0.349502723	0.264840523	0.120409056	0.050529312	-0.017837592	-0.105875738	-0.036107687	-0.073861845	-0.005308555	0.024544382	0.137384398	0.162709097	0.232759635	0.236742349	0.159842025	0.03673928	-0.146096597	-0.256618427	-0.409683999	-0.581927886	-0.705979445	-0.743260587	-0.702114054	-0.562957163	-0.457350967	-0.182859573	0.086078546	0.361394766	0.533599379	0.71676999	0.893613251	0.991708772	0.956595249	0.886135162	0.734536449	0.572237249	0.355680355	0.106437292	-0.044238738	-0.128657519	-0.278810101	-0.340105386	-0.355846083	-0.338614941	-0.322821912	-0.215386035	-0.190535518	-0.146785232	-0.152846258	-0.176507869	-0.178416301	-0.184334229	-0.238749489	-0.278753881	-0.227617567	-0.272933614	-0.275219958	-0.275219281	-0.169919444	-0.196659655	-0.122947812	-0.161915443	-0.103095604	-0.093586585	-0.020693776	-0.094484705	-0.080803674	-0.077239925	-0.075725235	-0.090040106	-0.200456826	-0.14686294	-0.230475773	-0.160955166	-0.167746594	-0.108115854	-0.055342007	0.060795688	0.199579885	0.318617689	0.55913066	0.637172398	0.88940825	0.942039503	1.037974968	1.100811422	1.161253425	1.058475	0.937365736	0.789619792	0.62855734	0.504134396	0.311525351	0.094574294	-0.061761864	-0.246625074	-0.3268585	-0.362635279	-0.460362289	-0.467227869	-0.531161503	-0.525421498	-0.447191113	-0.442892526	-0.482332608	-0.446313955	-0.384862598	-0.331740148	-0.305766163	-0.247359399	-0.150340604	-0.154344132	-0.066302013	-0.069456107	-0.000518623	0.038059599	-0.05355575	-0.016917173	-0.091608974	-0.020405682	-0.008509559	-0.000639843	-0.029780928	0.007828836	0.134029349	0.195336012	0.226505436	0.306910642	0.366072436	0.399631195	0.401466448	0.342707209	0.302335449	0.249827087	0.221978489	0.253666632	0.246280707	0.357841982	0.386119517	0.508272902	0.65858931	0.813129255	0.91506863	0.911499192	0.938936556	0.892272036	0.725326357	0.58190619	0.35959512	0.111403061	-0.199679257	-0.422774851	-0.528841988	-0.706110324	-0.743333759	-0.734926442	-0.791719072	-0.72237442	-0.693427373	-0.613987258	-0.577887327	-0.507630332	-0.577586219	-0.547622861	-0.535248399	-0.525945328	-0.462980126	-0.413773581	-0.391290614	-0.182943035	-0.129055545	0.037047104	0.215650919	0.242149028	0.317576997	0.401609344	0.399625611	0.399758038	0.369851231	0.335885655	0.237340084	0.106911452	0.158443243	0.083711985	0.073605259	0.097190848	0.173857951	0.205599209	0.212377348	0.211594548	0.209239569	0.255690964	0.224804133	0.196078756	0.162229604	0.16736564	0.207589752	0.248248107	0.274091073	0.232958379	0.247306415	0.298844318	0.261007572	0.099119688	0.023514273	-0.067605615	-0.195682035	-0.320178307	-0.342503502	-0.373390325	-0.379791773	-0.281886859	-0.167810424	0.059551153	0.248052454	0.374087375	0.54628921	0.604078139	0.592258589	0.577612433	0.46671348	0.270984879	0.073189956	-0.093997958	-0.293305769	-0.403834239	-0.45242487	-0.43304484	-0.287337378	-0.211145019	-0.045513409	0.029177779	0.135006939	0.175745527	0.194362839	0.149367922	0.058456883	-0.034830436	-0.187618424	-0.229433515	-0.327065228	-0.322767954	-0.41820091	-0.284382025	-0.286191885	-0.125886852	-0.042476586	0.022418854	0.120659468	0.101379431	0.215584096	0.190750982	0.298052534	0.393279484	0.422340519	0.582608404	0.724162282	0.851736904	0.982723824	1.050321852	1.0380619	1.018855004	0.877108251	0.670250144	0.36860193	0.049652431	-0.238246655	-0.552720189	-0.779614169	-0.95043896	-1.009696542	-0.921180798	-0.807326101	-0.646507959	-0.467851582	-0.161596465	0.029280005	0.245719274	0.328772506	0.339734383	0.346149585	0.319736241	0.221027842	0.071000856	-0.072069571	-0.101081973	-0.133596402	-0.12912158	-0.175283537	-0.175071442	-0.089581374	-0.104283097	-0.093818252	-0.115007208	-0.237350324	-0.26729647	-0.291558133	-0.387925704	-0.419875641	-0.354942684	-0.262714962	-0.055182732	0.101224109	0.320002655	0.551755316	0.762474308	0.913618516	1.103085667	1.196594965	1.162294161	1.066340462	0.980485511	0.783787549	0.587818785	0.489144571	0.214408628	0.036574309	-0.051675825	-0.194956664	-0.355564353	-0.466277553	-0.503044476	-0.626693885	-0.672485469	-0.668795187	-0.696064583	-0.583548501	-0.517945231	-0.447181989	-0.361888684	-0.243338451	-0.194036371	-0.096734839	0.031260294	0.073471028	0.020952222	-0.006270271	-0.114138006	-0.166989628	-0.390884366	-0.497443172	-0.536898101	-0.674427756	-0.649266002	-0.641372683	-0.526549078	-0.448383723	-0.319836986	-0.107120232	0.054587952	0.169379968	0.388185994	0.462448217	0.510513449	0.474275026	0.47621049	0.400440893	0.283146085	0.202738354	0.149855892	0.131344511	0.143385032	0.173904542	0.2317437	0.33830149	0.481807469	0.668805662	0.879257867	1.050259938	1.198488855	1.205971413	1.256583226	1.198319474	1.137681173	0.975938405	0.804798336	0.570136862	0.389169301	0.230953062	0.106957474	-0.018942288	0.012916121	-0.050053674	-0.011921201	0.032021239	0.099544786	0.082684888	0.104127037	0.161869263	0.061836902	0.042199509	-0.014727229	-0.044113466	-0.17627641	-0.248805958	-0.278317746	-0.341917354	-0.422228075	-0.452107042	-0.546677826	-0.65159355	-0.708394242	-0.829689741	-0.905262663	-0.984373045	-0.971192153	-0.996437393	-0.860941263	-0.760875718	-0.529785367	-0.370374079	-0.088186181	0.095175931	0.329726209	0.476027734	0.563121363	0.475995598	0.422091961	0.234818456	0.025450402	-0.158340067	-0.384583459	-0.573916398	-0.734888308	-0.722207762	-0.694323337	-0.49019332	-0.338369731	-0.098860158	0.131983152	0.392306138	0.562915693	0.634197464	0.585603549	0.524489766	0.419028157	0.301500601	0.173700606	0.03842722	0.028799081	0.031731271	0.104118344	0.219585846	0.293343597	0.497191107	0.664792213	0.820854605	0.868629508	0.956099604	0.945951322	0.848983114	0.812081329	0.676506342	0.47244916	0.289415307	0.139621884	0.027083552	-0.063303998	-0.156630505	-0.230471195	-0.232037324	-0.289666404	-0.292713699	-0.28383671	-0.255985707	-0.230710031	-0.170795803	-0.179859193	-0.182072471	-0.127076011	-0.022420197	0.062507753	0.109465115	0.154629919	0.103883893	0.099227831	0.181348572	0.15960028	0.120138451	0.031588654	-0.036683906	-0.01497198	-0.086336786	-0.175262809	-0.20308742	-0.260570902	-0.248335946	-0.219247583	-0.271440679	-0.223214735	-0.128024279	-0.0770182	-0.007831353	0.169353639	0.220418995	0.298694733	0.362035056	0.298557783	0.315594503	0.282118803	0.221649666	0.075929773	-0.038648951	-0.14391688	-0.258120776	-0.271983218	-0.276497285	-0.254193673	-0.136223761	-0.001243631	0.087475506	0.276731459	0.431859563	0.57113872	0.595534121	0.629592436	0.698405676	0.618929122	0.530285633	0.481073637	0.398392058	0.323823332	0.231869373	0.21116014	0.174584363	0.157053939	0.10169228	-0.013123443	-0.024876557	-0.169256316	-0.252787142	-0.437710107	-0.574234817	-0.68423087	-0.721464689	-0.766879199	-0.771524361	-0.652017371	-0.526261788	-0.400092573	-0.261876952	-0.159114875	-0.021312587	0.025453077	0.098086372	0.072593145	-0.071805691	-0.147193755	-0.137203101	-0.233563254	-0.216809924	-0.249184472	-0.112933011	0.015526338	0.204048356	0.477580269	0.602839455	0.799249198	0.913175633	0.990149644	0.976650655	0.934248666	0.820409933	0.667453064	0.426713602	0.207340895	0.092933388	-0.144380891	-0.297726922	-0.345112876	-0.410881521	-0.436273884	-0.469698195	-0.461581985	-0.345772514	-0.256254267	-0.155809725	-0.094198464	0.078848253	0.165510823	0.267364095	0.393088473	0.450335838	0.578506882	0.563065032	0.485292356	0.514214284	0.345134461	0.279077277	0.147867026	0.017405262	-0.098448156	-0.27172962	-0.279645125	-0.313919794	-0.308772878	-0.288410649	-0.234055621	-0.080758916	-0.07625123	-0.025375493	0.003465607	-0.0691928	-0.066390632	-0.082821224	-0.16608019	-0.140053072	-0.192282171	-0.136409234	-0.011289817	0.057910401	0.114694649	0.305599651	0.379115279	0.4589535	0.424834863	0.422236877	0.403692704	0.289440109	0.230114569	0.065534244	-0.115105144	-0.174106192	-0.331761282	-0.398965181	-0.445878941	-0.477129189	-0.37281353	-0.336801959	-0.305818663	-0.236339472	-0.206475964	-0.138884145	0.010892481	0.021386366	0.133082338	0.239118409	0.374135031	0.433549647	0.495606899	0.631913568	0.698856628	0.688604182	0.739217245	0.737793308	0.694897369	0.607130861	0.462705474	0.377904725	0.264400057	0.170734298	0.010243111	-0.013027081	-0.167456551	-0.156596372	-0.178294157	-0.149661572	-0.192562163	-0.173327654	-0.149294205	-0.149788427	-0.11557496	-0.111493062	-0.05486392	0.006857646	0.01933787	0.039172942	0.046960385	0.10028474	-0.006326378	0.042387161	0.057754399	-0.011785042	-0.017855669	0.050970993	0.100559058	0.107642205	0.144478515	0.197662973	0.316999445	0.293613477	0.333661533	0.399741866	0.429651764	0.524857491	0.613479952	0.690691559	0.744788347	0.814173447	0.94322885	0.950652202	0.982839206	0.90969704	0.829286927	0.640016175	0.425092508	0.142264678	-0.19872774	-0.5599296	-0.768396687	-1.092551018	-1.174380657	-1.264626071	-1.265527566	-1.164221383	-0.924309708	-0.620615037	-0.372262484	-0.104430421	0.14674827	0.437898088	0.55897486	0.613230901	0.628363873	0.574472308	0.445437076	0.353020559	0.218984846	0.067930724	-0.030783285	-0.119487045	-0.115967471	-0.194171345	-0.145411012	-0.112462754	-0.092975144	-0.085509113	-0.134309161	-0.221056749	-0.266644916	-0.35304845	-0.417930275	-0.519157339	-0.503574425	-0.511575186	-0.543167849	-0.417816512	-0.28748257	-0.12069276	0.15250342	0.30767926	0.558202009	0.817811069	0.911695334	0.995583793	0.959233107	0.957776651	0.820415734	0.575283206	0.335470776	0.039509741	-0.199812416	-0.391579549	-0.540431067	-0.510375067	-0.563935063	-0.373484767	-0.242787831	0.026272454	0.273956531	0.433451846	0.626453563	0.764249343	0.724210009	0.630893164	0.503978098	0.28235269	0.096217082	-0.061437058	-0.242429804	-0.381419993	-0.345657478	-0.317488313	-0.282675695	-0.163444961	-0.027535208	0.093692256	0.176586849	0.200711962	0.157101264	0.149843193	0.021719642	-0.069561882	-0.131209712	-0.197277882	-0.161282816	-0.105530745	0.020762031	0.189079038	0.359269196	0.495379287	0.598087565	0.724912713	0.678898024	0.597501532	0.519136835	0.463079097	0.35728792	0.210358674	0.089192528	0.068826102	0.043236909	0.101452554	0.122889044	0.149372884	0.128520251	0.069441413	-0.050895095	-0.195200168	-0.436275639	-0.662908222	-0.859323352	-1.021867437	-1.074976837	-1.143283551	-1.058913952	-0.894403929	-0.677507122	-0.438888316	-0.167835927	0.094654661	0.256111732	0.347828117	0.400340783	0.34088122	0.256533876	0.094400259	0.020310619	-0.098416156	-0.130029081	-0.169525803	-0.086614937	-0.03403423	0.070760435	0.101809479	0.201871582	0.291114031	0.279606836	0.316146658	0.201034381	0.15274277	0.117122067	0.104764316	-0.003165837	0.10300874	0.130115639	0.228327952	0.302176686	0.425412498	0.476716988	0.565747867	0.637388406	0.719820895	0.726084195	0.759346929	0.740707772	0.679656678	0.638134215	0.664398394	0.598973703	0.543253769	0.551139481	0.5014963	0.39201051	0.301568544	0.23457081	0.06856799	-0.058843385	-0.168462541	-0.215153948	-0.367018766	-0.509447152	-0.612408943	-0.687234646	-0.73664055	-0.755493633	-0.823914604	-0.854082032	-0.913069644	-0.829805581	-0.826520386	-0.715252681	-0.589048022	-0.43053576	-0.200217461	0.061387161	0.225904939	0.395272172	0.488190925	0.536525197	0.548979767	0.400632568	0.198721631	-0.00995539	-0.235394776	-0.363607212	-0.535174178	-0.595815806	-0.529820231	-0.447991823	-0.309684563	-0.024244548	0.283460014	0.472990021	0.764444728	0.859976269	0.957258309	0.940354144	0.88760627	0.738321109	0.600172453	0.438259788	0.287105189	0.207397322	0.190263197	0.136729664	0.202880827	0.22296195	0.252052439	0.288965582	0.29005451	0.285955251	0.152970605	0.034350303	-0.095359501	-0.318413544	-0.367850031	-0.408002866	-0.393758493	-0.398011809	-0.24904436	-0.14963829	0.030502015	0.204751109	0.384014691	0.471758015	0.412361363	0.421828077	0.278852097	0.179745728	0.0146449	-0.146533539	-0.328982419	-0.369269621	-0.52332643	-0.520664974	-0.504403598	-0.441195459	-0.381861469	-0.346955761	-0.232194694	-0.054201751	0.008541211	0.115786599	0.176299501	0.29489697	0.375217355	0.451887918	0.413322518	0.548806919	0.581616716	0.526484501	0.513000149	0.522348133	0.45764725	0.375367942	0.263509681	0.111050693	-0.088960755	-0.204176339	-0.373954822	-0.535435326	-0.649507158	-0.755619151	-0.817400012	-0.801912702	-0.755755218	-0.638017931	-0.511828972	-0.354953543	-0.200989116	-0.011991224	0.174684302	0.276996396	0.450420855	0.49868313	0.559472739	0.569062371	0.581551736	0.575236502	0.513145944	0.429636791	0.472365354	0.449643175	0.510387685	0.579320976	0.641402174	0.739471745	0.687257814	0.655956744	0.559005575	0.336088158	0.165959651	-0.101035114	-0.473122788	-0.72800439	-0.944332765	-1.124015944	-1.194648096	-1.202244315	-1.084069285	-0.851697512	-0.638500162	-0.315504696	-0.035467108	0.159595707	0.31656249	0.414248641	0.441920091	0.423112216	0.336712519	0.344850704	0.235482426	0.228030738	0.196901988	0.264421221	0.332393036	0.366627065	0.450313361	0.550637303	0.562187296	0.553679647	0.479462968	0.415056279	0.25084402	0.103087918	0.008642247	-0.084828702	-0.196538666	-0.3237295	-0.36766476	-0.380501488	-0.36998025	-0.439578172	-0.420963802	-0.48674144	-0.546396756	-0.547767824	-0.491310601	-0.458061797	-0.396536638	-0.262312291	-0.072128813	0.146584107	0.369683337	0.596879594	0.762672432	0.913697046	0.889614254	0.859086938	0.675851448	0.580058126	0.321695237	0.167611987	0.017041564	-0.055774596	-0.074595818	-0.060633242	0.084978411	0.246696932	0.454772016	0.687636496	0.873661936	0.957110076	1.009142407	0.914543817	0.80277015	0.72547599	0.506216318	0.309124198	0.20096219	0.095384968	0.048609724	-0.015351703	-0.028010442	-0.077848916	-0.15564339	-0.157947141	-0.280506085	-0.346822356	-0.474946428	-0.522180602	-0.636250378	-0.707731652	-0.735229661	-0.697666491	-0.673506333	-0.591796214	-0.47923546	-0.32375456	-0.317546146	-0.236029663	-0.289441314	-0.272235609	-0.35398867	-0.456921743	-0.52809615	-0.583073471	-0.603556294	-0.581916115	-0.570513144	-0.466342573	-0.377906814	-0.307207291	-0.198195097	-0.094876677	-0.129412961	-0.097408791	-0.118577211	-0.1558413	-0.178481058	-0.133789949	-0.048506803	0.047512924	0.178338304	0.406521066	0.494873266	0.719898994	0.850048874	0.823056393	0.80460625	0.681125	0.51974837	0.221742855	0.054015969	-0.218505184	-0.384347618	-0.485042406	-0.490210344	-0.438368356	-0.280219586	-0.122167162	0.174432159	0.43586125	0.653375042	0.762591573	0.90848307	0.936254541	0.880907204	0.736232955	0.548044265	0.428407233	0.16006146	0.096024347	-0.094550582	-0.125133357	-0.119242509	-0.178313891	-0.045992149	-0.008309294	0.097607327	0.226499458	0.421068485	0.512169527	0.633682853	0.81579869	0.884288282	1.016679238	1.106546402	1.180789632	1.217759365	1.286265123	1.206256545	1.133371222	1.083798663	1.001779969	0.831211691	0.664556272	0.542148948	0.29496891	0.193190785	-0.001226483	-0.140297181	-0.377632879	-0.597665582	-0.775557357	-0.910146208	-1.040789594	-1.23733792	-1.325813272	-1.307001741	-1.33223283	-1.219813339	-1.160949209	-0.947599027	-0.778793522	-0.55708445	-0.30603369	-0.128542815	-0.018607437	0.068443551	0.069601402	0.150907154	0.084043352	-0.034267837	-0.099925554	-0.215094987	-0.27850023	-0.387294289	-0.458792214	-0.583357615	-0.632407459	-0.586576283	-0.626592197	-0.720152667	-0.688008114	-0.654233289	-0.628300894	-0.619438643	-0.558112783	-0.409316725	-0.274476088	-0.173582825	-0.058864634	0.050456906	0.201730557	0.215574791	0.27728303	0.298607067	0.281077529	0.277620191	0.213069476	0.118636041	0.033779637	0.001797516	0.036573425	0.018669078	0.070177691	0.128579916	0.202523101	0.338347218	0.333674649	0.513422411	0.570290561	0.664227736	0.686281991	0.786977102	0.830390612	0.842054366	0.85455745	0.861490824	0.817541706	0.791635079	0.697375231	0.539484666	0.4042257	0.239691438	0.028475448	-0.065247662	-0.166096361	-0.198001912	-0.19169163	-0.113910423	0.125710725	0.363556594	0.533357535	0.779110415	1.027831498	1.212628574	1.207350734	1.241330582	1.112913647	0.993613818	0.766679089	0.537617218	0.309274205	0.15526225	0.006021604	-0.079167184	-0.086167499	0.0416084	0.139931956	0.246382281	0.317558099	0.36728036	0.271604157	0.24857659	0.076840402	-0.080736248	-0.312508521	-0.53323988	-0.693455068	-0.830079971	-0.971173747	-0.964151194	-0.955220945	-0.802549508	-0.711598466	-0.524734909	-0.438934796	-0.345579129	-0.281539807	-0.277345587	-0.29577779	-0.365786252	-0.405182523	-0.518872566	-0.562864498	-0.510094713	-0.486683397	-0.419482239	-0.41108086	-0.267485058	-0.160590357	-0.010156744	0.014554369	0.042438307	0.104588124	0.12174725	0.110233979	0.091310611	0.083644453	-0.022064642	-0.01498035	-0.004646189	0.033533151	0.014795703	0.096607823	0.092477184	0.064862621	0.104030068	0.07369291	-0.031551675	-0.159289443	-0.258983458	-0.338093574	-0.493423291	-0.535874332	-0.611093366	-0.651298327	-0.590807545	-0.613079063	-0.52884925	-0.371801905	-0.274543717	-0.135627647	-0.087998172	0.023996642	0.092267887	0.160886697	0.198120717	0.194453858	0.206706791	0.24250234	0.350099304	0.457946575	0.562413774	0.63956935	0.850616431	0.929784975	1.086143243	1.183910579	1.305174175	1.355806087	1.302117029	1.291328122	1.257317801	1.162050537	1.054854497	0.930494518	0.783369375	0.635555966	0.460771383	0.335378823	0.24412031	0.172678497	0.096595145	0.085431388	-0.027435513	0.000629823	-0.072271996	-0.050527797	-0.047532478	-0.009756907	-0.024179869	0.095523705	0.114129203	0.153239056	0.165210941	0.222998624	0.199719166	0.070434145	-0.037450901	-0.158947306	-0.275896479	-0.469916123	-0.62646802	-0.778374919	-0.82088478	-0.932781558	-0.970519379	-0.971351262	-0.906276232	-0.871553025	-0.712737829	-0.601226702	-0.442886981	-0.31821566	-0.221921804	-0.207072081	-0.181540575	-0.129684178	-0.109282898	-0.178173804	-0.131951898	-0.145722111	-0.215679469	-0.188850116	-0.207109874	-0.166858028	-0.114808613	0.000654556	0.069201734	0.135634126	0.300665992	0.306843028	0.38002612	0.431860162	0.48594318	0.471015008	0.434994487	0.360320913	0.314399473	0.234581535	0.048256359	-0.024389047	-0.051126409	-0.156229962	-0.11534269	-0.102148358	-0.060580554	0.04658494	0.114276573	0.217348298	0.301037053	0.445174548	0.516014551	0.503999677	0.551899176	0.462607005	0.480781643	0.406168996	0.362349355	0.301376241	0.246898565	0.233922999	0.219687049	0.170483297	0.208779071	0.189637618	0.187939294	0.185470471	0.043156662	0.033699883	-0.135200827	-0.183271595	-0.268416608	-0.320009188	-0.448204072	-0.390323013	-0.476294275	-0.369579526	-0.329832346	-0.375089418	-0.277816859	-0.231707271	-0.237850339	-0.227251013	-0.321040851	-0.327739229	-0.311516052	-0.359999315	-0.324803791	-0.227013096	-0.155819242	-0.105202521	-0.009526654	0.192233099	0.23126275	0.404138062	0.513052278	0.556598484	0.654251637	0.731165377	0.716804631	0.771425967	0.810644373	0.820814755	0.771039442	0.811656333	0.731747084	0.667895433	0.545726404	0.334805561	0.144778486	-0.083164901	-0.357784069	-0.52528797	-0.758495617	-0.824725304	-0.828563054	-0.7873761	-0.586125544	-0.301956505	-0.0336526	0.253636758	0.5587841	0.814186684	1.034671082	1.127609086	1.152020971	0.991891756	0.857164805	0.66209207	0.462744184	0.154557607	-0.063321172	-0.184211082	-0.302411391	-0.383609808	-0.464619912	-0.412797227	-0.374204527	-0.408693856	-0.398863416	-0.348604543	-0.446053119	-0.484433021	-0.489474417	-0.504316641	-0.630737608	-0.569789169	-0.619143144	-0.579907226	-0.513837028	-0.483606329	-0.384396689	-0.287721929	-0.197620464	-0.233598948	-0.158636979	-0.07626921	-0.138993589	-0.092930608	-0.082290504	-0.02241384	0.05624367	0.097615112	0.174874613	0.331143729	0.327549708	0.437909979	0.585580009	0.656599529	0.670400809	0.709880021	0.74705823	0.756123141	0.700080563	0.655734186	0.587438814	0.591779607	0.439220004	0.372212177	0.22706878	0.188044428	0.103418124	-0.025352074	-0.101142945	-0.206673698	-0.256658542	-0.162736155	-0.148269344	-0.160918583	-0.055374438	0.002567534	0.085875737	0.114156864	0.180782591	0.126101299	0.120486496	0.050909528	-0.020552744	-0.102337917	-0.260217683	-0.253876613	-0.227353939	-0.223502304	-0.122157272	-0.037750106	0.082565161	0.208299275	0.297425901	0.375712112	0.393500766	0.25376045	0.162075442	-0.018715397	-0.186623226	-0.345917942	-0.465249086	-0.471264007	-0.520982142	-0.501059209	-0.32387036	-0.219599975	-0.03833876	0.113926613	0.352022635	0.437677184	0.527412826	0.478334008	0.445821016	0.320420263	0.234248512	0.098740777	-0.038953468	-0.200346473	-0.200329495	-0.235513006	-0.156476405	-0.013253203	0.074263163	0.166295091	0.162014907	0.276375619	0.211782866	0.127924385	0.028844162	-0.0235913	-0.14324117	-0.345078433	-0.37991239	-0.488079631	-0.426334226	-0.39657703	-0.412571851	-0.284868739	-0.26470975	-0.132861707	-0.133746298	-0.041434109	-0.028799323	0.006778675	0.063254787	0.086193251	0.167940394	0.297928998	0.433571949	0.619622013	0.836802374	0.954403782	1.163879748	1.320905048	1.367287784	1.304221951	1.155411041	0.977617446	0.725543872	0.322280469	0.005063682	-0.269589408	-0.476259272	-0.621102147	-0.758295012	-0.771011346	-0.670532135	-0.569408329	-0.420823683	-0.202209476	-0.112246447	0.0451475	0.125217028	0.130238566	0.111545023	0.041683104	0.039513665	-0.078857962	-0.10647962	-0.101066041	-0.143423561	-0.076021068	-0.011794827	0.104051104	0.154636976	0.295283349	0.353219178	0.332985233	0.399053099	0.341945952	0.276832773	0.171034233	0.013253386	-0.074415376	-0.197358185	-0.232040915	-0.300132726	-0.268658793	-0.221040513	-0.195875085	-0.17275816	0.000359705	0.054012382	0.181100596	0.281540543	0.359375343	0.39700949	0.449563869	0.371008334	0.331622917	0.169604887	0.072086344	-0.094332915	-0.227922075	-0.320968675	-0.457921797	-0.533049675	-0.608036029	-0.563666834	-0.432740148	-0.350214006	-0.21373118	-0.009364486	0.075358485	0.190384012	0.179377694	0.153273683	0.003972968	-0.225197198	-0.411850198	-0.622363732	-0.795971874	-0.911793051	-0.9356777	-0.92562427	-0.886218748	-0.674160318	-0.38301714	-0.10338716	0.148068077	0.401623817	0.535898351	0.628174061	0.638072768	0.537517432	0.468264006	0.3836625	0.168068201	0.108563583	0.123860303	0.122417067	0.189271371	0.325148191	0.543245516	0.736395817	0.82265038	0.971023376	1.011617889	1.030808295	1.072477385	0.970065622	0.804654649	0.733509796	0.5980378	0.508624325	0.453158247	0.456416097	0.417503286	0.530511197	0.459064276	0.519105002	0.443480772	0.450394561	0.272718961	0.182676888	0.107339593	-0.045171048	-0.126601802	-0.158210354	-0.166709297	-0.134765181	-0.14645833	-0.018322914	0.097624311	0.159432582	0.174806576	0.177911464	0.170854391	0.063728455	0.025916299	-0.151773676	-0.242156133	-0.296500624	-0.365805862	-0.464275889	-0.416210735	-0.47743763	-0.448870943	-0.445064735	-0.507123759	-0.486559387	-0.500766853	-0.637156806	-0.697523958	-0.669818418	-0.674366965	-0.760834474	-0.676023099	-0.601003691	-0.46612067	-0.391945418	-0.250686196	-0.248548892	-0.16676616	-0.128978021	-0.231972285	-0.286615645	-0.33810535	-0.483839783	-0.546464584	-0.621195315	-0.575618663	-0.478547495	-0.418303967	-0.186231488	0.024522238	0.208663192	0.443764708	0.607776489	0.744536702	0.836036342	0.853114333	0.735192989	0.681842544	0.686410773	0.533900762	0.48568362	0.492054037	0.488305671	0.572513426	0.60122456	0.660408433	0.780185753	0.778294502	0.749885925	0.781918677	0.722048498	0.636591411	0.14653529	0.117084561	0.095408247	0.056935054	-0.104385759	-0.165596097	-0.241244308	-0.299513783	-0.282618196	-0.289314444	-0.24169913	-0.175882408	-0.157246509	-0.032133332	-0.010768533	0.001830077	0.093455113	-1.55065E-06	-0.032633339	-0.131190372	-0.214113555	-0.379138412	-0.482105187	-0.488466633	-0.584667793	-0.570321196	-0.430512923	-0.372664328	-0.253554503	-0.126430489	0.065721682	0.174144626	0.296663787	0.327201317	0.337902566	0.33515213	0.347502931	0.322475458	0.237249093	0.209355484	0.231069852	0.206320598	0.227681298	0.241039819	0.295234954	0.297081284	0.255796718	0.179287721	0.119703196	0.01346835	0.000444383	-0.124813483	-0.178651749	-0.226725785	-0.222616632	-0.178139027	-0.079400603	0.015406931	0.232078666	0.385534462	0.543923174	0.629659252	0.705979823	0.747134267	0.729360254	0.725966547	0.582782839	0.481902534	0.382062642	0.276841503	0.238542784	0.190560677	0.127645092	0.181752369	0.139311286	0.14296698	0.1360488	0.111535647	0.083715677	0.021478024	-0.043246383	-0.171399255	-0.32757008	-0.411096651	-0.486864194	-0.597360797	-0.634530751	-0.657369629	-0.629945685	-0.581021724	-0.61374588	-0.616758927	-0.595270318	-0.603755109	-0.553333488	-0.582190987	-0.590288224	-0.502414289	-0.549229678	-0.465831431	-0.334969064	-0.300694906	-0.172331422	-0.082941516	0.049046664	0.196461676	0.329086097	0.393167998	0.495175143	0.512082562	0.481635896	0.477780848	0.503687409	0.377341835	0.383893344	0.311331303	0.213454582	0.027638647	-0.024575144	-0.14108501	-0.222295338	-0.201552504	-0.215694405	-0.202944469	-0.118921915	0.013488143	0.146328432	0.325338607	0.48245067	0.701793899	0.881679492	1.005975149	1.080489598	1.147449308	1.093221152	1.000297482	0.836786994	0.722885692	0.585132024	0.396973683	0.266355551	0.077448475	0.009992625	-0.054750281	-0.096763477	-0.065433016	-0.11598001	-0.05952523	-0.000416162	0.02503481	0.061136644	0.093747514	0.088813099	0.187260428	0.199346685	0.180988787	0.304279587	0.310282599	0.321239017	0.301775498	0.293503926	0.341796618	0.32184601	0.210250432	0.172661801	0.080629773	0.016574764	-0.100567946	-0.12496767	-0.218701378	-0.354636701	-0.427233873	-0.549869891	-0.574334084	-0.657140992	-0.721654625	-0.67690147	-0.731955354	-0.728908707	-0.659284514	-0.646996714	-0.481819996	-0.462908877	-0.264565123	-0.207834851	-0.02006663	0.024718727	0.106447074	0.213992141	0.138753844	0.077383937	-0.002355384	-0.091272864	-0.235919857	-0.378584736	-0.589007735	-0.66357276	-0.803155824	-0.778230279	-0.837299901	-0.708184067	-0.652722613	-0.539522085	-0.348007979	-0.217488619	-0.008681643	0.177078754	0.272216755	0.465508937	0.459892702	0.573571522	0.558544885	0.561047721	0.490624332	0.413662853	0.277251024	0.241410068	0.167069055	0.056385301	-0.032688995	-0.082527433	-0.12008318	-0.110412732	-0.127935157	-0.151074427	-0.043150876	-0.017562957	0.107701621	0.138495326	0.267325358	0.453212088	0.544586746	0.691003889	0.773595588	0.853737133	0.978812364	1.040759873	1.1307329	1.138538612	1.155218194	1.121831461	1.099991621	1.027052903	0.974477305	0.91239348	0.781548255	0.562810155	0.476625287	0.311089719	0.09925723	0.049290632	-0.15115255	-0.178694251	-0.242205063	-0.268557003	-0.278536701	-0.301059165	-0.243512406	-0.185161398	-0.101858971	-0.10037088	-0.046241244	-0.025411554	-0.087978908	-0.072589914	-0.129074339	-0.139513196	-0.188782168	-0.211118261	-0.161808816	-0.226297509	-0.170179684	-0.21467069	-0.157132909	-0.131316973	0.002737901	0.045832816	0.020297235	0.057239454	0.126397358	0.147017855	0.163592573	0.081064893	0.06230641	0.027736334	-0.041496906	-0.149442364	-0.23928575	-0.282515492	-0.346855538	-0.428920458	-0.452774039	-0.40281451	-0.367776545	-0.343654895	-0.327853147	-0.317105692	-0.23687451	-0.22136291	-0.21997262	-0.248478255	-0.221907903	-0.29228719	-0.339709048	-0.338073832	-0.397267759	-0.422363414	-0.48583249	-0.485802092	-0.417130508	-0.396419457	-0.426256207	-0.346632492	-0.349405385	-0.32038182	-0.274721393	-0.337443147	-0.326176467	-0.265654028	-0.287384159	-0.194279459	-0.168610573	-0.059015246	0.079595824	0.167514563	0.333475057	0.371528481	0.507904665	0.571395374	0.604818058	0.686680816	0.61783246	0.581312128	0.571424944	0.50544567	0.547397641	0.514078997	0.418768972	0.493437168	0.452221415	0.497478273	0.45412134	0.439120579	0.440245062	0.348421563	0.337595488	0.269993542	0.256008413	0.175415766	0.147809529	0.127667145	0.189432449	0.202911135	0.216974904	0.321939177	0.297640072	0.391655188	0.341981239	0.429409652	0.348495277	0.27609478	0.223291354	0.167513063	0.140524305	0.054414739	0.114152842	0.05165295	0.090203024	0.181811232	0.233838854	0.36650664	0.419762208	0.412024477	0.426716404	0.48148058	0.397019217	0.339481985	0.281166138	0.099641798	0.074833285	-0.001317561	-0.122300039	-0.207787408	-0.208317854	-0.176616268	-0.160219037	-0.218059106	-0.185706621	-0.218870079	-0.261955953	-0.306099466	-0.385526888	-0.408342064	-0.418390011	-0.429457725	-0.38567404	-0.343540309	-0.272972188	-0.102519641	-0.006762507	0.044351267	0.173858635	0.257396167	0.319427511	0.272225228	0.289379612	0.252485833	0.21007194	0.081090333	-0.00890352	-0.104135106	-0.194799318	-0.160515476	-0.280583722	-0.215362515	-0.243555971	-0.288634142	-0.342243365	-0.384701192	-0.390759228	-0.551105416	-0.552666465	-0.644526038	-0.729059291	-0.802104213	-0.864958173	-0.814559154	-0.748184047	-0.685499607	-0.594337827	-0.415646395	-0.216110189	-0.016352451	0.202562909	0.332534183	0.505930173	0.626199122	0.631017652	0.689256956	0.648140972	0.687575814	0.671340285	0.63324166	0.549993378	0.556897668	0.512912872	0.511084906	0.509806369	0.514971602	0.483951545	0.406099314	0.273826836	0.167934035	0.033734293	-0.083462265	-0.133286583	-0.244526455	-0.254749768	-0.279223901	-0.211036921	-0.145806298	0.005281123	0.050808205	0.186834793	0.247659505	0.333425783	0.368002467	0.327239856	0.285814848	0.11610101	0.069353393	-0.083739195	-0.13574348	-0.211410711	-0.252103402	-0.216094118	-0.153308492	0.030519721	0.102739296	0.317729162	0.367540577	0.488802966	0.478451547	0.466475113	0.342089388	0.232418353	0.080297107	0.014278708	-0.184494519	-0.229718167	-0.278424466	-0.208965462	-0.112165047	-0.018412524	0.16135536	0.313867187	0.404426284	0.480553181	0.491163209	0.497892544	0.437002988	0.273081512	0.109149825	-0.023690059	-0.161716188	-0.173717854	-0.251801996	-0.198183051	-0.13189439	-0.002200368	0.133028842	0.341811671	0.403797001	0.486656584	0.510613665	0.536661169	0.445402918	0.451454929	0.291692659	0.249827067	0.179709538	0.113446333	0.120147973	0.11590775	0.170482773	0.179830755	0.206594129	0.137388118	0.091124624	0.071798697	-0.062274156	-0.173168031	-0.279169111	-0.474205588	-0.520811822	-0.599457494	-0.590286478	-0.508280159	-0.353644798	-0.261384897	-0.079099672	0.000486084	0.114370194	0.157541152	0.120494971	0.111769256	-0.009639937	-0.129884593	-0.261198727	-0.370640486	-0.470034603	-0.491692629	-0.533022007	-0.456853231	-0.462171607	-0.371589977	-0.249179585	-0.256701708	-0.191066444	-0.193338953	-0.329454498	-0.426284149	-0.498548835	-0.60518517	-0.744170584	-0.756371961	-0.734560878	-0.71353707	-0.562238257	-0.403310159	-0.179354193	0.009936648	0.163914383	0.369444265	0.521579239	0.498800184	0.574960001	0.503839886	0.483684564	0.450026248	0.358248616	0.407849915	0.407536416	0.41379965	0.501974651	0.555251036	0.667973321	0.711802911	0.781805862	0.849728595	0.888536317	0.841661073	0.860668535	0.829335407	0.767865732	0.758464289	0.700587204	0.594432577	0.546402987	0.442526646	0.391738824	0.371210959	0.242602755	0.121521875	0.089413925	0.019815583	-0.014148068	-0.071549242	-0.129999143	-0.113058533	-0.038116411	0.013785706	0.079572036	0.14986919	0.193672879	0.175219027	0.126620563	0.12330841	0.004557043	-0.125725453	-0.272207138	-0.432671099	-0.505144118	-0.601573182	-0.699756092	-0.756173622	-0.749395844	-0.71253659	-0.640011607	-0.572499279	-0.458167392	-0.359558063	-0.259872244	-0.142433434	-0.063464905	-0.015500049	0.06969363	0.159111255	0.158008207	0.243361877	0.351914676	0.352652917	0.465822831	0.500070398	0.516031076	0.5156105	0.573056012	0.597646245	0.593564494	0.510652547	0.501240722	0.484970498	0.377259137	0.336716733	0.347696682	0.281232805	0.20109813	0.166370381	0.114764984	0.014602844	-0.072795405	-0.224926987	-0.343587902	-0.373322617	-0.414055922	-0.427644215	-0.457436869	-0.381388413	-0.325186203	-0.241760394	-0.145726747	-0.055344496	0.043418584	0.042559642	0.03727678	0.064356594	0.053990424	-0.005260017	-0.120270723	-0.14496197	-0.143489449	-0.245228818	-0.212234806	-0.189378715	-0.049178419	0.035068432	0.062651809	0.191419995	0.159751458	0.254545284	0.13229504	0.138080512	-0.049988831	-0.106789334	-0.319684164	-0.509906654	-0.655935581	-0.764734287	-0.754336281	-0.834456521	-0.792156688	-0.636421555	-0.547826877	-0.370353141	-0.238761045	-0.147843438	0.043725921	0.17452636	0.182164727	0.267047266	0.258054039	0.257704213	0.275811294	0.283709663	0.339209573	0.311325917	0.300399837	0.369685017	0.420507507	0.525652206	0.548547137	0.60485347	0.685927072	0.708191837	0.682168237	0.618140934	0.645451859	0.538616659	0.527752339	0.452778854	0.447104338	0.459773681	0.448453005	0.48826518	0.471256629	0.485873808	0.513002755	0.493170919	0.411533251	0.446267831	0.308683033	0.269698034	0.195649722	0.070076721	0.016644752	-0.106941347	-0.101369806	-0.189922216	-0.204412557	-0.14530346	-0.156435172	-0.047710662	-0.100590173	-0.007512481	-0.030943619	0.005020175	0.043027796	-0.00565249	-0.004575639	0.006196315	0.043998666	0.045233235	0.116375697	0.141711694	0.164205398	0.212081691	0.18612373	0.223043474	0.12243586	0.071713695	0.078855057	0.004351866	-0.11364648	-0.132135367	-0.194541429	-0.21598658	-0.245320448	-0.193990364	-0.207415672	-0.229019843	-0.155595803	-0.15049039	-0.075036514	-0.134194682	-0.161914671	-0.216921711	-0.253098017	-0.337500741	-0.476923113	-0.583915988	-0.681881226	-0.730508746	-0.706227147	-0.762931654	-0.732739984	-0.620308885	-0.505257068	-0.439302577	-0.277341072	-0.112466353	0.026395348	0.131778478	0.211912782	0.314523002	0.448287113	0.487707322	0.507113233	0.473924537	0.449562869	0.372515074	0.257836971	0.204836139	0.125809437	0.088965445	0.002632044	-0.079332208	-0.043963768	-0.031233718	0.029645469	0.033610215	0.077980709	0.216223436	0.235457694	0.265518031	0.200202602	0.158357594	0.083214147	0.024341514	0.041308244	-0.089438563	-0.058244039	-0.147663712	-0.107280542	-0.022560886	0.054914652	0.147046531	0.319293565	0.366518658	0.506359535	0.562345464	0.572382917	0.565021172	0.590460412	0.51330735	0.476729265	0.466963713	0.384389333	0.317127098	0.223662286	0.158171829	0.191663878	0.129625855	0.085643748	0.007070144	-0.058177309	-0.022506561	-0.090795519	-0.173552272	-0.160341332	-0.194300369	-0.196998539	-0.117462217	-0.067316377	0.037210469	0.188792663	0.215274155	0.315840779	0.457634658	0.490628806	0.481398487	0.357729104	0.306459939	0.089933966	-0.0033073	-0.193390118	-0.278062982	-0.420856885	-0.501215041	-0.544186095	-0.453233843	-0.412139365	-0.231549741	-0.152105924	-0.022912949	0.101713605	0.126428769	0.209034303	0.197656509	0.260628639	0.227089022	0.184674091	0.148801193	0.122467784	0.155729092	0.24094846	0.282976662	0.375989713	0.468469678	0.48932258	0.55923177	0.505292684	0.461436359	0.414385789	0.249935839	0.050584815	-0.097268388	-0.259372452	-0.427042799	-0.498928093	-0.553069975	-0.532922515	-0.46364102	-0.401628497	-0.290081488	-0.139816827	-0.02595122	0.070614851	0.085699731	0.124218684	0.037305265	-0.030255978	-0.056090596	-0.194506147	-0.285042944	-0.290560837	-0.355741043	-0.392847555	-0.355957038	-0.342116362	-0.309735936	-0.330509676	-0.252104734	-0.283100773	-0.256816963	-0.159029219	-0.20754018	-0.189160335	-0.165810943	-0.055652823	-0.045106811	0.131499873	0.242448272	0.292295916	0.40737336	0.496659082	0.562971585	0.630031127	0.525271241	0.467228123	0.385240325	0.264996857	0.16643694	0.006398026	-0.027027991	-0.004797694	-0.062211478	-0.03110327	0.051651956	0.154610479	0.284950482	0.296226925	0.397250437	0.314030715	0.364470875	0.286109695	0.156454068	0.067493496	0.006464701	0.00570508	0.000539743	0.061032013	0.085475386	0.086846403	0.153097669	0.163787766	0.175531264	0.163898072	0.001831455	-0.16466123	-0.307143277	-0.430183795	-0.599958248	-0.604742483	-0.652536895	-0.595035258	-0.440502556	-0.241639626	0.003314703	0.237552066	0.497872181	0.678623108	0.862967329	0.976957605	0.951674583	0.965752313	0.851447709	0.771833538	0.701380952	0.690749192	0.571656164	0.530835618	0.553080713	0.517714265	0.534429066	0.450941612	0.37864914	0.317925572	0.110490885	-0.049082468	-0.152564455	-0.324259388	-0.502064556	-0.566047123	-0.640040569	-0.630780021	-0.480582126	-0.431095659	-0.299582135	-0.236887176	-0.175326457	-0.106894851	0.001037761	-0.020833377	-0.128144	-0.12553623	-0.206789686	-0.255624185	-0.349300588	-0.346513867	-0.362065794	-0.325980538	-0.237472237	-0.20464983	-0.143473947	-0.185651758	-0.18323781	-0.245886202	-0.315819732	-0.429320338	-0.522451417	-0.572889726	-0.645807418	-0.551080852	-0.535669738	-0.43057916	-0.262976152	-0.134199005	0.06719902	0.223116637	0.243039387	0.310656678	0.337084621	0.32254485	0.323649044	0.278716385	0.273196807	0.216837853	0.285325177	0.287793718	0.333441868	0.499935487	0.608591135	0.694049856	0.727907697	0.766806702	0.825938517	0.790265233	0.701470641	0.64143321	0.534195736	0.503674072	0.421389879	0.327253273	0.332732757	0.244558569	0.204395396	0.202955914	0.143947802	0.080465437	0.04588628	-0.038753441	-0.17975814	-0.139554713	-0.251063562	-0.266680792	-0.225535927	-0.152420905	-0.057133911	-0.035774445	0.040364381	0.140913867	0.197688186	0.236002639	0.197365047	0.163001035	0.168885774	0.139092736	0.058338602	0.016528705	-0.062928488	-0.107737317	-0.071789568	-0.070410473	-0.066314136	-0.152330962	-0.143441043	-0.131358003	-0.185789051	-0.259852482	-0.399002832	-0.474980673	-0.63912293	-0.655775433	-0.718407289	-0.773762821	-0.822721107	-0.78867492	-0.757213115	-0.676427424	-0.58749419	-0.525510229	-0.386125862	-0.274531527	-0.152957173	-0.066598873	0.087534533	0.211356078	0.252027459	0.461547328	0.523593658	0.636145889	0.669201297	0.724118206	0.724008572	0.730224378	0.708108976	0.647292318	0.478234604	0.396412959	0.367775224	0.309868359	0.185314748	0.222869321	0.213738532	0.221046755	0.305115171	0.341959802	0.437397072	0.481779006	0.511261931	0.597065426	0.555771075	0.635752554	0.592696387	0.539649128	0.557614107	0.509392642	0.536347399	0.536759609	0.52283031	0.515641601	0.457601144	0.445342036	0.392120748	0.244777628	0.102047928	0.045975632	-0.108350788	-0.212764526	-0.394250567	-0.524435533	-0.582364749	-0.6674525	-0.73489642	-0.754191985	-0.729509711	-0.660421172	-0.615194134	-0.548462799	-0.412174422	-0.387799309	-0.30093218	-0.185300448	-0.204635951	-0.134823445	-0.072330795	-0.153307843	-0.142114193	-0.115431275
[truncated: 471,737 more chars]
