# Supplementary material for: Energy landscape analysis of neuroimaging data
Source: Philos Trans A Math Phys Eng Sci. 2017 May 15;375(2096):20160287. doi: 10.1098/rsta.2016.0287 (PMC5434078; doi:10.1098/rsta.2016.0287)
Supplement: Matlab code of the maximum likelihood estimation and the pseudo-likelihood estimation [file rsta20160287supp1.zip › main.m]

%% Main 2016/11/14 by T. Ezaki
%% This program estimates a maximum entropy distribution
%% using the maximum-likelihood method.

threshold =0.0; %for binarization, above (below) which ROI activity is defined to be +1 (-1).

% import data: nodeMax x time points
originalData= importdata('testdata.dat');
%%binarize
binarizedData = pfunc_01_Binarizer(originalData,threshold);

%%main part
[h,J] = pfunc_02_Inferrer_ML(binarizedData);
%%[h,J] = pfunc_02_Inferrer_PL(binarizedData);
[probN, prob1, prob2, rD, r] = pfunc_03_Accuracy(h, J, binarizedData);
        
disp('ended')
