# Supplementary material for: Energy landscape analysis of neuroimaging data
Source: Philos Trans A Math Phys Eng Sci. 2017 May 15;375(2096):20160287. doi: 10.1098/rsta.2016.0287 (PMC5434078; doi:10.1098/rsta.2016.0287)
Supplement: Matlab code of the maximum likelihood estimation and the pseudo-likelihood estimation [file rsta20160287supp1.zip › mfunc_ModelMeanCorrelation.m]

% This function calculates mean and correlation with respect to the pairwise MEM
% with given h and J.
function [modelMean, modelCorrelation] = mfunc_ModelMeanCorrelation(h,J)
nodeNumber = size(h,1);
vectorlist =  mfunc_VectorList(nodeNumber);
prob = mfunc_StateProb(h,J);

modelMean = mean((vectorlist.*(ones(nodeNumber,1)*prob')),2)*2^nodeNumber;
modelCorrelation = (vectorlist.*(ones(nodeNumber,1)*(sqrt(prob'))))*(vectorlist.*(ones(nodeNumber,1)*(sqrt(prob'))))';
end
