# Supplementary material for: Energy landscape analysis of neuroimaging data
Source: Philos Trans A Math Phys Eng Sci. 2017 May 15;375(2096):20160287. doi: 10.1098/rsta.2016.0287 (PMC5434078; doi:10.1098/rsta.2016.0287)
Supplement: Matlab code of the maximum likelihood estimation and the pseudo-likelihood estimation [file rsta20160287supp1.zip › mfunc_StateProb.m]

function probMEM = mfunc_stateProb(h,J)

nodeNumber = size(h,1);
vectorList = mfunc_VectorList(nodeNumber);
numVec = size(vectorList,2);

Z = sum(exp(-(-diag((0.5*J*vectorList)' * vectorList) - sum(((h * ones(1,numVec)) .* vectorList)', 2))),1);
probMEM = exp(-(-diag((0.5*J*vectorList)' * vectorList) - sum(((h * ones(1,numVec)) .* vectorList)', 2))) ./ Z;
