# Supplementary material for: Energy landscape analysis of neuroimaging data
Source: Philos Trans A Math Phys Eng Sci. 2017 May 15;375(2096):20160287. doi: 10.1098/rsta.2016.0287 (PMC5434078; doi:10.1098/rsta.2016.0287)
Supplement: Matlab code of the maximum likelihood estimation and the pseudo-likelihood estimation [file rsta20160287supp1.zip › mfunc_VectorList.m]

%This function creates a state vectorList: NumNode x 2^NumNode
function vectorList = mfunc_VectorList(nodeNum)
vectorList = -ones(nodeNum, 1);

for ite = 1:nodeNum % ite = num of the active nodes
    
    activeNodeList = nchoosek(1:nodeNum,ite); % obtain a list of possible configurations
    
    vectorListTemp = - ones(nodeNum, size(activeNodeList,1));
    
    for ite2 = 1:size(activeNodeList,1)
        vectorListTemp(activeNodeList(ite2,:),ite2) = 1;
    end
    
    vectorList = [vectorList,vectorListTemp];
    
end
clear ite ite2 activeNodeList vectorListTemp
