# Supplementary material for: Energy landscape analysis of neuroimaging data
Source: Philos Trans A Math Phys Eng Sci. 2017 May 15;375(2096):20160287. doi: 10.1098/rsta.2016.0287 (PMC5434078; doi:10.1098/rsta.2016.0287)
Supplement: Matlab code of the maximum likelihood estimation and the pseudo-likelihood estimation [file rsta20160287supp1.zip › pfunc_01_Binarizer.m]

%1 This function binarizes original data with respect to a threshold value.
function [binarizedData] = pfunc_01_Binarizer(originalData, threshold)
[nodeNumber,dataLength] = size(originalData);
average = mean(originalData,2);
binarizedData = sign(originalData - average*ones(1,dataLength) - (threshold+eps)*ones(nodeNumber,dataLength));%should not be equal to zero
end
