# Supplementary material for: Energy landscape analysis of neuroimaging data
Source: Philos Trans A Math Phys Eng Sci. 2017 May 15;375(2096):20160287. doi: 10.1098/rsta.2016.0287 (PMC5434078; doi:10.1098/rsta.2016.0287)
Supplement: Matlab code of the maximum likelihood estimation and the pseudo-likelihood estimation [file rsta20160287supp1.zip › pfunc_02_Inferrer_PL.m]

% 2016/11/11 by T. Ezaki 
% This function infers h and J by pseudo-likelihood maximization.
% binarizedData: nodeNumber x tmax

function [h,J] = pfunc_02_Inferrer_PL(binarizedData)

[nodeNumber,dataLength] = size(binarizedData);
iterationMax = 5000000;
permissibleErr = 0.00000001;
dt = 0.2;

dataMean = mean(binarizedData,2);
dataCorrelation = (binarizedData*binarizedData')/dataLength;

h = zeros(nodeNumber,1);
J = zeros(nodeNumber);

for t=1:iterationMax
    %calculate Ldh
    Ldh = - dataMean + mean(tanh(J * binarizedData + h * ones(1, dataLength)),2);
    h =  h - dt * Ldh;
    
    
    LdJ = -dataCorrelation + 0.5 * binarizedData * (tanh(J * binarizedData + h * ones(1, dataLength)))'/dataLength...
         +0.5 * (binarizedData * (tanh(J * binarizedData + h * ones(1, dataLength)))')'/dataLength;
        
    LdJ = LdJ - diag(diag(LdJ));%eliminate diagonal entities (J_{ii}=0)
    J = J - dt * LdJ;
     
    if (sqrt(norm(LdJ,'fro')^2 + norm(Ldh)^2)/nodeNumber/(nodeNumber+1) < permissibleErr)
        break;
    end
end
end
