# Supplementary material for: Energy landscape analysis of neuroimaging data
Source: Philos Trans A Math Phys Eng Sci. 2017 May 15;375(2096):20160287. doi: 10.1098/rsta.2016.0287 (PMC5434078; doi:10.1098/rsta.2016.0287)
Supplement: Matlab code of the maximum likelihood estimation and the pseudo-likelihood estimation [file rsta20160287supp1.zip › pfunc_03_Accuracy.m]

% 2016/11/11 by T. Ezaki 
% This function calculates accuracy indices:  
% r = (S1-S2)/(S1-SN), rD=(D1-D2)/D1
%
% probN: empirical prob dist (exact), 
% prob1: independent MEM 
% prob2; pairwise MEM

function [probN, prob1, prob2, rD, r] = pfunc_03_Accuracy(h, J, binarizedData)

[nodeNumber,dataLength] = size(binarizedData);

%% Create VectorList: nodeNumber x 2^nodeNumber

vectorList = mfunc_VectorList(nodeNumber);


%% Calculate empirical probability and its entropy (corresponding to N-th order model)

numVec = size(vectorList,2);
probN = zeros(numVec,1);

for iteVec = 1:numVec
    
    sampleVec = vectorList(:,iteVec); % choose (iteVec)-th state
    sampleVecMatrix = sampleVec * ones(1, dataLength); 
    
    detector = sum(abs(sampleVecMatrix - binarizedData));
    numSample = size(find(detector == 0), 2);
    
    probN(iteVec,1) = numSample/size(binarizedData,2); % obtained empirical prob distribution
    
    % calculate entropy
    if numSample == 0
        SN_temp(iteVec,1) = 0;
    else
        SN_temp(iteVec,1) = -probN(iteVec,1) * log2(probN(iteVec,1));
    end
    
end

SN = sum(SN_temp);


%% Evaluate 1st-order model
%
% 1st-order model:
% E(V) = -sum h_i sigma_i
%  

probActive = mean((1+binarizedData)/2, 2); % probability of sigma being +1
probInactive = 1-probActive;

activeMatrix = probActive * ones(1,numVec);
inactiveMatrix = probInactive * ones(1,numVec);

probMatrix_temp = (vectorList+1)/2 .* activeMatrix + (1-vectorList)/2 .* inactiveMatrix;

probMatrix = prod(probMatrix_temp)';
prob1 = probMatrix;

S1 = - prob1' * log2(prob1);


%% Evaluate 2nd-order model

prob2 = mfunc_StateProb(h,J);
S2 = - prob2' * log2(prob2);


%%accuracy index 
r = (S1-S2)/(S1-SN);

%%accuracy index defined with the KL divergence

D1_Temp = zeros(numVec,1);
D2_Temp = zeros(numVec,1);

for iteVec = 1:numVec
    if probN(iteVec,1) == 0
        D1_Temp(iteVec,1) = 0;
        D2_Temp(iteVec,1) = 0;
    else
        D1_Temp(iteVec,1) = probN(iteVec,1) * log2(probN(iteVec,1)/prob1(iteVec,1));
        D2_Temp(iteVec,1) = probN(iteVec,1) * log2(probN(iteVec,1)/prob2(iteVec,1));
    end
end

D1 = sum(D1_Temp);
D2 = sum(D2_Temp);

rD = (D1-D2)/D1;
